# Supplementary material for: Exploring the Common Genetic Underpinnings of Chronic Pulmonary Disease and Esophageal Carcinoma Susceptibility
Source: J Cancer. 2024 Apr 29;15(11):3406–17. doi: 10.7150/jca.95437 (PMC11134432; doi:10.7150/jca.95437)
Supplement: Supplementary file 1 — Supplementary figures and tables. [file jcav15p3406s1.zip]

Archive with 2 entries (2 files):
- Figure S.docx
- Table S.xlsx
