# Supplementary material for: Exploring the Common Genetic Underpinnings of Chronic Pulmonary Disease and Esophageal Carcinoma Susceptibility
Source: J Cancer. 2024 Apr 29;15(11):3406–17. doi: 10.7150/jca.95437 (PMC11134432; doi:10.7150/jca.95437)
Supplement: Supplementary file 1 — Supplementary figures and tables. [file jcav15p3406s1.zip › Table S.xlsx]

## Sheet: Table S1
Traits	N	Cases	Controls	Ref
Esophageal adenocarcinoma	21271	4112	17159	Genome-wide association studies in oesophageal adenocarcinoma and Barrett's oesophagus: a large-scale meta-analysis.
Idiopathic pulmonary fibrosis	953873	6257	947616	Leveraging global multi-ancestry meta-analysis in the study of idiopathic pulmonary fibrosis genetics
Chronic obstructive pulmonary disease	995917	58559	937358	Global Biobank Meta-analysis Initiative: Powering genetic discovery across human disease
Asthma	1376071	121940	1254131	Multi-ancestry meta-analysis of asthma identifies novel associations and highlights the value of increased power and diversity

## Sheet: Table S2
	LDSC						HDL
Trait pairs	rg	SE	Z	p	Intercept	SE	rg	SE	p
IPF&EAC	0.071	0.1271	0.5592	0.5761	0.0015	0.0049	/	/	/
COPD&EAC	0.217	0.053	4.095	4.2218e-05	-0.0063	0.0053	0.196932	0.0559033	0.000427141
Asthma&EAC	0.158	0.0428	3.6922	0.0002	0.0003	0.0056	0.142776	0.0505649	0.0047485

## Sheet: Table S3
Trait pairs	GenomicLocus	uniqID	chr	start	end	Chromosome: start-end	rsID	Position	P	nSNPs	nGWASSNPs	V5	Annotation	Mapped Genes
Asthma&EAC	3p22.3	3:33019374:A:G	3	32923640	33185407	3:32923640-33185407	rs6764245	33019374	4.96733e-09	193	77	gpos50	intergenic	CCR4, GLB1
Asthma&EAC	3q26.2	3:168709843:G:T	3	168585686	168976021	3:168585686-168976021	rs879394	168709843	1.36379e-08	342	205	gneg	intergenic	RP11-368I23.4, RP11-152C17.1
Asthma&EAC	4q27	4:123113352:A:G	4	122884909	123727295	4:122884909-123727295	rs72687029	123113352	1.66985e-08	439	211	gneg	intronic	KIAA1109
Asthma&EAC	4q31.21	4:145434688:C:T	4	145227600	146177041	4:145227600-146177041	rs1032296	145434688	1.0731e-09	435	234	gpos25	intergenic	RP11-361D14.2, KRT18P51
Asthma&EAC	9p24.1	9:5948346:A:T	9	5652270	6585872	9:5652270-6585872	rs62556407	5948346	2.76278e-08	267	49	gneg	intronic	KIAA2026
Asthma&EAC	15q22.33	15:67476952:G:T	15	67395918	68218648	15:67395918-68218648	rs2289791	67476952	9.50099e-09	474	221	gneg	intronic	SMAD3
Asthma&EAC	16p13.13	16:11061997:A:G	16	11004363	11467218	16:11004363-11467218	rs12923849	11061997	7.4589e-10	398	136	gneg	intronic	CLEC16A
Asthma&EAC	16q12.2	16:53803574:A:T	16	53579222	53848561	16:53579222-53848561	rs1558902	53803574	1.33259e-08	179	113	gpos50	intronic	FTO
Asthma&EAC	19q13.32	19:46224654:C:T	19	46150182	46470434	19:46150182-46470434	rs7256524	46224654	4.70406e-08	307	104	gpos25	intronic	FBXO46
COPD&EAC	3q26.2	3:168779367:A:C	3	168587408	168976021	3:168587408-168976021	rs13078090	168779367	4.44481e-08	298	173	gneg	intergenic	RP11-152C17.1, MECOM
COPD&EAC	4q31.21	4:145434688:C:T	4	145227600	146177041	4:145227600-146177041	rs1032296	145434688	3.72346e-11	447	200	gpos25	intergenic	RP11-361D14.2, KRT18P51
COPD&EAC	7q31.2	7:117023237:A:G	7	116910447	117449242	7:116910447-117449242	rs10278953	117023237	3.05932e-09	312	179	gneg	intronic	ASZ1
COPD&EAC	15q25.1	15:78886227:A:G	15	78712119	79080798	15:78712119-79080798	rs564585	78886227	2.6617e-08	624	159	gpos50	UTR3	CHRNA5

## Sheet: Table S4
GENE	CHR	START	STOP	NSNPS	NPARAM	N	ZSTAT	P	SYMBOL
ENSG00000100599	14	92980118	93155339	695	115	636543	5.4618	2.3569e-08	RIN3
ENSG00000166949	15	67356101	67487533	395	78	632360	5.3063	5.5924e-08	SMAD3
ENSG00000103591	15	67493371	67547533	116	16	650672	4.9523	3.6671e-07	AAGAB
ENSG00000065361	12	56473641	56497289	47	18	554088	4.8146	7.3754e-07	ERBB3
ENSG00000145012	3	187871072	188608460	2435	282	623921	4.6582	1.5949e-06	LPP
ENSG00000101204	20	61975420	62009753	185	42	475269	4.919	4.3495e-07	CHRNA4

## Sheet: Table S5
Group	SYMBOL	ensg	entrezID	hgnc_symbol	OMIM	uniprotID	DrugBank
Mapped genes	ASZ1	ENSG00000154438	136991	ASZ1	605797	Q8WWH4	NA
Mapped genes	CCR4	ENSG00000183813	1233	CCR4	604836	P51679	NA
Mapped genes	CHRNA5	ENSG00000169684	1138	CHRNA5	118505	P30532	DB00184:DB00674:DB00898
Mapped genes	CLEC16A	ENSG00000038532	23274	CLEC16A	611303	Q2KHT3	NA
Mapped genes	FBXO46	ENSG00000177051	23403	FBXO46	609117	Q6PJ61	NA
Mapped genes	FTO	ENSG00000140718	79068	FTO	610966	Q9C0B1	DB11638
Mapped genes	GLB1	ENSG00000170266	643853	GLB1	611458	P16278	NA
Mapped genes	KIAA1109	ENSG00000138688	84162	KIAA1109	611565	Q2LD37	NA
Mapped genes	KIAA2026	ENSG00000183354	158358	KIAA2026	NA	Q5HYC2	NA
Mapped genes	KRT18P51	ENSG00000250504	NA	KRT18P51	NA	NA	NA
Mapped genes	KRT18P51	ENSG00000250504	NA	KRT18P51	NA	NA	NA
Mapped genes	MECOM	ENSG00000085276	2122	MECOM	165215	Q03112	NA
Mapped genes	RP11-152C17.1	ENSG00000241383	NA	NA	NA	NA	NA
Mapped genes	RP11-152C17.1	ENSG00000241383	NA	NA	NA	NA	NA
Mapped genes	RP11-361D14.2	ENSG00000261129	NA	NA	NA	NA	NA
Mapped genes	RP11-361D14.2	ENSG00000261129	NA	NA	NA	NA	NA
Mapped genes	RP11-368I23.4	ENSG00000273177	NA	NA	NA	NA	NA
Mapped genes	SMAD3	ENSG00000166949	4088	SMAD3	603109	P84022	NA
MAGMA genes	RIN3	ENSG00000100599	79890	RIN3	610223	Q8TB24	NA
MAGMA genes	SMAD3	ENSG00000166949	4088	SMAD3	603109	P84022	NA
MAGMA genes	AAGAB	ENSG00000103591	79719	AAGAB	614888	Q6PD74	NA
MAGMA genes	ERBB3	ENSG00000065361	2065	ERBB3	190151	P21860	NA
MAGMA genes	LPP	ENSG00000145012	4026	LPP	600700	Q93052	NA
MAGMA genes	CHRNA4	ENSG00000101204	1137	CHRNA4	118504	P43681	DB00184:DB00237:DB00241:DB00306:DB00312:DB00418:DB00463:DB00514:DB00564:DB00572:DB00599:DB00657:DB00674:DB00747:DB00753:DB00783:DB00794:DB00849:DB00898:DB00915:DB00981:DB01174:DB01245:DB01273:DB01351:DB01352:DB01353:DB01354:DB01355:DB01483:DB01496:DB05458:DB05740:DB07720:DB09028:DB13952:DB13953:DB13954:DB13955:DB13956

## Sheet: Table S6
Trait pairs	symbol	ensg	entrezID	hgnc_symbol	OMIM	uniprotID	DrugBank
Asthma&EAC	AAGAB	ENSG00000103591	79719	AAGAB	614888	Q6PD74	NA
Asthma&EAC	ANXA5	ENSG00000164111	308	ANXA5	131230	P08758	DB00591:DB02497:DB02846:DB02929:DB03484:DB03935:DB03959:DB03981:DB09130
Asthma&EAC	BBS12	ENSG00000181004	166379	BBS12	610683	Q6ZW61	NA
Asthma&EAC	BBS7	ENSG00000138686	55212	BBS7	607590	Q8IWZ6	NA
Asthma&EAC	C15orf61	ENSG00000189227	145853	C15orf61	NA	A6NNL5	NA
Asthma&EAC	C19orf83	ENSG00000267757	100287177	C19orf83	NA	NA	NA
Asthma&EAC	CCDC61	ENSG00000104983	729440	CCDC61	NA	Q9Y6R9	NA
Asthma&EAC	CLEC16A	ENSG00000038532	23274	CLEC16A	611303	Q2KHT3	NA
Asthma&EAC	CRTAP	ENSG00000170275	100653071	CRTAP	605497	O75718	NA
Asthma&EAC	DMPK	ENSG00000104936	1760	DMPK	605377	Q09013	DB01946
Asthma&EAC	DMWD	ENSG00000185800	1762	DMWD	609857	Q09019	NA
Asthma&EAC	EMP2	ENSG00000213853	2013	EMP2	602334	P54851	NA
Asthma&EAC	ERCC2	ENSG00000104884	2068	ERCC2	126340	P18074	NA
Asthma&EAC	ERMP1	ENSG00000099219	79956	ERMP1	611156	Q7Z2K6	NA
Asthma&EAC	FBXL2	ENSG00000153558	25827	FBXL2	605652	Q9UKC9	NA
Asthma&EAC	FBXO46	ENSG00000177051	23403	FBXO46	609117	Q6PJ61	NA
Asthma&EAC	FEM1B	ENSG00000169018	10116	FEM1B	613539	Q9UK73	NA
Asthma&EAC	FGF2	ENSG00000138685	2247	FGF2	134920	P09038	DB00364:DB00686:DB00877:DB01109:DB03935:DB03959:DB03981:DB05434
Asthma&EAC	FTO	ENSG00000140718	79068	FTO	610966	Q9C0B1	DB11638
Asthma&EAC	GIPR	ENSG00000010310	2696	GIPR	137241	P48546	NA
Asthma&EAC	GLB1	ENSG00000170266	643853	GLB1	611458	P16278	NA
Asthma&EAC	GLDC	ENSG00000178445	2731	GLDC	238300	P23378	DB00114:DB00145
Asthma&EAC	IL33	ENSG00000137033	90865	IL33	608678	O95760	NA
Asthma&EAC	IQCH	ENSG00000103599	64799	IQCH	612523	Q86VS3	NA
Asthma&EAC	IRF2BP1	ENSG00000170604	26145	IRF2BP1	615331	Q8IU81	NA
Asthma&EAC	KIAA1109	ENSG00000138688	84162	KIAA1109	611565	Q2LD37	NA
Asthma&EAC	KIAA2026	ENSG00000183354	158358	KIAA2026	NA	Q5HYC2	NA
Asthma&EAC	LITAF	ENSG00000189067	9516	LITAF	603795	Q99732	NA
Asthma&EAC	MAP2K5	ENSG00000137764	5607	MAP2K5	602520	Q13163	DB12010
Asthma&EAC	OTUD4	ENSG00000164164	54726	OTUD4	611744	Q01804	NA
Asthma&EAC	PDCD1LG2	ENSG00000197646	80380	PDCD1LG2	605723	Q9BQ51	NA
Asthma&EAC	PIAS1	ENSG00000033800	8554	PIAS1	603566	O75925	NA
Asthma&EAC	PPM1N	ENSG00000213889	147699	PPM1N	NA	Q8N819	NA
Asthma&EAC	PPP5C	ENSG00000011485	5536	PPP5C	600658	P53041	DB00171
Asthma&EAC	QPCTL	ENSG00000011478	54814	QPCTL	NA	Q9NXS2	NA
Asthma&EAC	RBL2	ENSG00000103479	5934	RBL2	180203	Q08999	NA
Asthma&EAC	RMI2	ENSG00000175643	116028	RMI2	612426	Q96E14	NA
Asthma&EAC	RSL1D1	ENSG00000171490	26156	RSL1D1	NA	O76021	NA
Asthma&EAC	SIX5	ENSG00000177045	147912	SIX5	600963	Q8N196	NA
Asthma&EAC	SKOR1	ENSG00000188779	390598	SKOR1	611273	P84550	NA
Asthma&EAC	SMAD3	ENSG00000166949	4088	SMAD3	603109	P84022	NA
Asthma&EAC	SNRPD2	ENSG00000125743	6633	SNRPD2	601061	P62316	DB11638
Asthma&EAC	SOCS1	ENSG00000185338	8651	SOCS1	603597	O15524	NA
Asthma&EAC	SYMPK	ENSG00000125755	8189	SYMPK	602388	Q92797	NA
COPD&EAC	ADAMTS7	ENSG00000136378	11173	ADAMTS7	605009	Q9UKP4	NA
COPD&EAC	CHRNA3	ENSG00000080644	1136	CHRNA3	118503	P32297	DB00184:DB00472:DB00514:DB00674:DB00848:DB00898:DB00915:DB01090:DB01156:DB01227:DB01273:DB05710:DB07720:DB09028
COPD&EAC	CHRNA5	ENSG00000169684	1138	CHRNA5	118505	P30532	DB00184:DB00674:DB00898
COPD&EAC	CHRNB4	ENSG00000117971	1143	CHRNB4	118509	P30926	DB00184:DB00472:DB00514:DB00674:DB00898:DB01090:DB01227:DB07720
COPD&EAC	CTTNBP2	ENSG00000077063	83992	CTTNBP2	609772	Q8WZ74	NA
COPD&EAC	IREB2	ENSG00000136381	3658	IREB2	147582	P48200	NA
COPD&EAC	MORF4L1	ENSG00000185787	10933	MORF4L1	607303	Q9UBU8	NA
COPD&EAC	OTUD4	ENSG00000164164	54726	OTUD4	611744	Q01804	NA
COPD&EAC	PSMA4	ENSG00000041357	5685	PSMA4	176846	P25789	DB08515

## Sheet: Table S7
Trait pairs	Tissue	Beta	SE	P
Asthma&EAC	A05.360.319.679.256.Cervix.Uteri	6.0237e-09	1.78523e-09	0.000370178
Asthma&EAC	A05.810.890.Urinary.Bladder	4.57809e-09	1.969e-09	0.0100336
COPD&EAC	Uterus	3.09893e-09	1.33601e-09	0.0101826
COPD&EAC	A11.118.637.555.567.569.T.Lymphocytes	3.66061e-09	1.61286e-09	0.0116149
Asthma&EAC	A03.556.249.249.209.Cecum	4.13542e-09	1.83801e-09	0.0122263
Asthma&EAC	Cervix_Endocervix	3.00655e-09	1.35294e-09	0.0131337
Asthma&EAC	A03.556.124.684.Intestine..Small	4.21379e-09	1.94011e-09	0.0149304
Asthma&EAC	Bladder	2.71406e-09	1.28677e-09	0.0174634
Asthma&EAC	A03.556.124.526.767.Rectum	4.23217e-09	2.11668e-09	0.0227807
COPD&EAC	A11.118.637.555.567.569.200.700.T.Lymphocytes..Regulatory	2.98204e-09	1.50568e-09	0.0238219
COPD&EAC	A15.145.229.637.555.567.569.200.CD4.Positive.T.Lymphocytes	2.7719e-09	1.40639e-09	0.0243662
Asthma&EAC	A03.556.875.500.Esophagus	3.93222e-09	2.01229e-09	0.0253445
Asthma&EAC	A03.556.249.124.Ileum	3.15065e-09	1.65755e-09	0.0286646
COPD&EAC	A07.231.Blood.Vessels	2.95831e-09	1.58498e-09	0.0309882
Asthma&EAC	A15.145.846.Serum	2.78862e-09	1.49767e-09	0.0313033
Asthma&EAC	A14.724.Pharynx	2.52008e-09	1.38449e-09	0.0343619
COPD&EAC	A03.556.249.249.209.Cecum	2.59038e-09	1.44323e-09	0.0363395
Asthma&EAC	A03.556.249.249.356.668.Colon..Sigmoid	3.58264e-09	2.01864e-09	0.0379671
COPD&EAC	A15.382.520.604.800.Palatine.Tonsil	2.33031e-09	1.34411e-09	0.041484
COPD&EAC	A03.556.124.526.767.Rectum	2.85963e-09	1.66094e-09	0.0425626
COPD&EAC	Lung	1.7062e-09	9.92924e-10	0.0428655
Asthma&EAC	A03.556.875.Upper.Gastrointestinal.Tract	3.38397e-09	1.97091e-09	0.042993
Asthma&EAC	A10.549.400.Lymph.Nodes	2.27004e-09	1.3489e-09	0.0461985
Asthma&EAC	Uterus	2.05076e-09	1.24119e-09	0.0492408
Asthma&EAC	Prostate	2.43252e-09	1.47733e-09	0.0498236
Asthma&EAC	A15.145.229.637.555.Leukocytes..Mononuclear	3.12439e-09	1.97118e-09	0.0564789
Asthma&EAC	Cells_EBV-transformed_lymphocytes	2.20969e-09	1.42175e-09	0.0600673
COPD&EAC	A10.549.Lymphoid.Tissue	1.83166e-09	1.23853e-09	0.0695829
COPD&EAC	A11.329.629.Osteoblasts	1.99466e-09	1.34899e-09	0.0696196
COPD&EAC	A05.360.319.679.256.Cervix.Uteri	1.88067e-09	1.27589e-09	0.07024
COPD&EAC	Cells_EBV-transformed_lymphocytes	1.98684e-09	1.37233e-09	0.073838
COPD&EAC	Fallopian_Tube	1.68196e-09	1.17556e-09	0.076248
COPD&EAC	A10.549.400.Lymph.Nodes	1.62404e-09	1.14013e-09	0.0771608
COPD&EAC	Cervix_Endocervix	1.91165e-09	1.34405e-09	0.0774688
COPD&EAC	A07.231.908.Veins	2.122e-09	1.50191e-09	0.0788467
Asthma&EAC	Lung	1.77802e-09	1.25878e-09	0.0789027
COPD&EAC	A03.556.875.Upper.Gastrointestinal.Tract	1.92729e-09	1.39389e-09	0.0833837
COPD&EAC	A03.556.875.875.Stomach	2.0605e-09	1.503e-09	0.0851986
COPD&EAC	A15.382.490.555.567.Lymphocytes	2.3678e-09	1.74451e-09	0.0873451
COPD&EAC	A11.436.397.Keratinocytes	1.77797e-09	1.33318e-09	0.0911615
Asthma&EAC	A15.382.520.604.800.Palatine.Tonsil	2.25557e-09	1.71852e-09	0.0946742
Asthma&EAC	A07.231.114.Arteries	2.04944e-09	1.56584e-09	0.0952939
Asthma&EAC	A10.549.Lymphoid.Tissue	1.78793e-09	1.3698e-09	0.0959042
COPD&EAC	A07.231.908.670.874.Umbilical.Veins	1.87852e-09	1.46003e-09	0.0991124
Asthma&EAC	A05.360.319.679.Uterus	2.02066e-09	1.57218e-09	0.0993497
COPD&EAC	A03.556.249.249.356.668.Colon..Sigmoid	2.08416e-09	1.64796e-09	0.102991
COPD&EAC	A09.371.729.Retina	1.32327e-09	1.0541e-09	0.104674
Asthma&EAC	Pituitary	1.64552e-09	1.31425e-09	0.105273
COPD&EAC	A15.145.229.637.555.Leukocytes..Mononuclear	2.07719e-09	1.68775e-09	0.10921
COPD&EAC	Prostate	1.69005e-09	1.38557e-09	0.11128
Asthma&EAC	A15.382.490.555.567.622.Lymphocytes..Null	1.99842e-09	1.65616e-09	0.113782
Asthma&EAC	A08.186.211.730.317.357.Hypothalamus	1.76572e-09	1.47911e-09	0.116284
COPD&EAC	A08.186.211.132.Brain.Stem	1.26716e-09	1.07165e-09	0.118514
COPD&EAC	A11.627.340.360.Granulocyte.Precursor.Cells	1.72806e-09	1.46806e-09	0.119578
COPD&EAC	Pituitary	1.33783e-09	1.14483e-09	0.121286
Asthma&EAC	A10.336.707.Prostate	1.54425e-09	1.33294e-09	0.123325
Asthma&EAC	A02.165.Cartilage	1.59201e-09	1.38448e-09	0.125093
Asthma&EAC	A05.810.453.Kidney	1.46489e-09	1.28342e-09	0.126854
COPD&EAC	A10.165.114.830.750.Subcutaneous.Fat	1.35969e-09	1.20912e-09	0.130395
Asthma&EAC	A07.231.Blood.Vessels	1.97555e-09	1.7612e-09	0.130993
Asthma&EAC	A11.329.171.Chondrocytes	1.57268e-09	1.40763e-09	0.131943
Asthma&EAC	Adipose_Visceral_(Omentum)	1.37561e-09	1.25676e-09	0.136853
COPD&EAC	A08.186.211.730.317.Diencephalon	1.3903e-09	1.27569e-09	0.137892
COPD&EAC	A06.407.900.Thyroid.Gland	1.24516e-09	1.15029e-09	0.13952
Asthma&EAC	A08.186.211.730.317.357.352.435.Hypothalamo.Hypophyseal.System	1.66689e-09	1.54057e-09	0.139628
Asthma&EAC	A03.556.500.760.464.Parotid.Gland	1.67908e-09	1.5661e-09	0.141829
COPD&EAC	A03.556.249.249.356.Colon	1.67192e-09	1.59542e-09	0.14733
Asthma&EAC	A05.360.444.Genitalia..Male	1.41446e-09	1.35844e-09	0.148882
Asthma&EAC	A05.360.319.679.490.Endometrium	1.50918e-09	1.46231e-09	0.151025
COPD&EAC	A11.436.275.Endothelial.Cells	1.42506e-09	1.38323e-09	0.151449
COPD&EAC	A15.145.846.Serum	1.33593e-09	1.33536e-09	0.158552
COPD&EAC	Breast_Mammary_Tissue	1.19808e-09	1.19784e-09	0.158606
COPD&EAC	A11.118.637.555.567.562.B.Lymphocytes	1.34362e-09	1.36098e-09	0.161762
Asthma&EAC	A15.382.812.260.Dendritic.Cells	1.40058e-09	1.4661e-09	0.169709
Asthma&EAC	A11.118.637.Leukocytes	1.69664e-09	1.78024e-09	0.170286
Asthma&EAC	A15.382.490.555.567.Lymphocytes	1.85565e-09	1.95242e-09	0.170946
COPD&EAC	A08.186.211.730.317.357.Hypothalamus	1.29773e-09	1.37284e-09	0.172255
COPD&EAC	A08.186.211.730.885.287.500.270.Frontal.Lobe	9.88598e-10	1.07816e-09	0.17959
COPD&EAC	A09.371.Eye	1.35692e-09	1.49886e-09	0.182652
Asthma&EAC	Fallopian_Tube	1.15596e-09	1.29255e-09	0.185574
COPD&EAC	Adipose_Subcutaneous	1.08975e-09	1.22142e-09	0.186143
Asthma&EAC	A03.556.500.760.Salivary.Glands	1.38622e-09	1.56176e-09	0.187377
COPD&EAC	A05.360.444.Genitalia..Male	9.29355e-10	1.05104e-09	0.188288
Asthma&EAC	A11.118.637.555.567.569.T.Lymphocytes	1.60907e-09	1.84889e-09	0.192071
COPD&EAC	A11.118.637.Leukocytes	1.29193e-09	1.48477e-09	0.192117
Asthma&EAC	A07.231.908.670.874.Umbilical.Veins	1.51786e-09	1.75352e-09	0.193352
Asthma&EAC	A10.690.467.Muscle..Smooth	1.37898e-09	1.59706e-09	0.193944
Asthma&EAC	Pancreas	1.13396e-09	1.33684e-09	0.198153
COPD&EAC	Artery_Tibial	9.72768e-10	1.15624e-09	0.200085
Asthma&EAC	A03.556.124.Intestines	1.53571e-09	1.82737e-09	0.200344
COPD&EAC	Artery_Aorta	9.57201e-10	1.14073e-09	0.200703
Asthma&EAC	Esophagus_Mucosa	1.30027e-09	1.55209e-09	0.201085
Asthma&EAC	Esophagus_Muscularis	1.14845e-09	1.40497e-09	0.206845
Asthma&EAC	Skin_Not_Sun_Exposed_(Suprapubic)	1.06524e-09	1.32467e-09	0.210653
Asthma&EAC	Ovary	9.69515e-10	1.2328e-09	0.215806
Asthma&EAC	A03.556.875.875.Stomach	1.49619e-09	1.90399e-09	0.215987
Asthma&EAC	A14.724.557.Nasopharynx	1.07178e-09	1.41168e-09	0.223859
Asthma&EAC	A11.118.637.555.567.562.440.Precursor.Cells..B.Lymphoid	1.39354e-09	1.83576e-09	0.223895
Asthma&EAC	A03.556.249.249.356.Colon	1.41117e-09	1.86441e-09	0.224555
COPD&EAC	Bladder	9.14978e-10	1.22136e-09	0.226885
Asthma&EAC	A05.360.Genitalia	1.1195e-09	1.49806e-09	0.227442
COPD&EAC	A07.541.358.100.Atrial.Appendage	7.1531e-10	9.57321e-10	0.227471
Asthma&EAC	Cervix_Ectocervix	9.17106e-10	1.23432e-09	0.228739
COPD&EAC	Spleen	1.06016e-09	1.43023e-09	0.229269
COPD&EAC	Adipose_Visceral_(Omentum)	9.63754e-10	1.30777e-09	0.230578
COPD&EAC	A10.336.707.Prostate	8.24135e-10	1.12834e-09	0.232574
Asthma&EAC	A15.382.520.604.700.Spleen	9.68921e-10	1.32741e-09	0.232715
Asthma&EAC	A07.231.908.Veins	1.30398e-09	1.81198e-09	0.235872
COPD&EAC	A07.541.510.110.Aortic.Valve	8.8146e-10	1.24711e-09	0.239845
COPD&EAC	A11.436.294.064.Glucagon.Secreting.Cells	9.56538e-10	1.37388e-09	0.243142
Asthma&EAC	A03.556.Gastrointestinal.Tract	1.24146e-09	1.81936e-09	0.247505
COPD&EAC	A08.186.211.132.810.428.200.Cerebellum	7.2519e-10	1.06501e-09	0.24796
Asthma&EAC	A11.436.397.Keratinocytes	9.65143e-10	1.45635e-09	0.253756
COPD&EAC	A05.810.890.Urinary.Bladder	1.00619e-09	1.52166e-09	0.254228
COPD&EAC	A14.724.Pharynx	7.67638e-10	1.1881e-09	0.259105
Asthma&EAC	A15.382.Immune.System	9.51938e-10	1.51389e-09	0.264739
Asthma&EAC	A11.872.Stem.Cells	1.10264e-09	1.7559e-09	0.265013
COPD&EAC	A05.360.Genitalia	7.97825e-10	1.28979e-09	0.2681
COPD&EAC	Thyroid	6.4337e-10	1.04586e-09	0.269226
Asthma&EAC	Whole_Blood	8.81723e-10	1.43755e-09	0.269822
COPD&EAC	A05.810.453.Kidney	6.18015e-10	1.01135e-09	0.270574
COPD&EAC	A08.186.211.865.428.Metencephalon	6.33963e-10	1.05067e-09	0.273125
COPD&EAC	A03.556.124.Intestines	9.69591e-10	1.66109e-09	0.279709
Asthma&EAC	A15.382.812.Mononuclear.Phagocyte.System	8.74983e-10	1.50084e-09	0.279948
COPD&EAC	Testis	6.69976e-10	1.16775e-09	0.283075
Asthma&EAC	Skin_Sun_Exposed_(Lower_leg)	7.96318e-10	1.4121e-09	0.286403
COPD&EAC	Kidney_Cortex	5.73635e-10	1.07e-09	0.295942
COPD&EAC	Esophagus_Mucosa	6.49854e-10	1.25524e-09	0.30233
Asthma&EAC	A11.436.275.Endothelial.Cells	7.17349e-10	1.42849e-09	0.307773
COPD&EAC	Colon_Transverse	6.34649e-10	1.28934e-09	0.311279
COPD&EAC	A10.615.550.Mucous.Membrane	6.55699e-10	1.37371e-09	0.316567
Asthma&EAC	Spleen	6.87205e-10	1.46549e-09	0.319561
COPD&EAC	Skin_Sun_Exposed_(Lower_leg)	5.93669e-10	1.27455e-09	0.320684
COPD&EAC	A10.272.497.Epidermis	5.58059e-10	1.21226e-09	0.322634
COPD&EAC	A11.118.637.555.567.562.440.Precursor.Cells..B.Lymphoid	6.43414e-10	1.40248e-09	0.3232
COPD&EAC	A03.556.500.760.464.Parotid.Gland	6.39953e-10	1.39771e-09	0.323527
COPD&EAC	Ovary	5.94428e-10	1.33661e-09	0.328258
Asthma&EAC	Colon_Transverse	6.92543e-10	1.5654e-09	0.329097
COPD&EAC	A11.872.190.260.Embryoid.Bodies	5.25903e-10	1.21429e-09	0.332473
COPD&EAC	A07.541.358.Heart.Atria	4.01455e-10	9.53346e-10	0.336841
COPD&EAC	A03.556.124.369.Intestinal.Mucosa	6.67081e-10	1.58842e-09	0.337256
COPD&EAC	A06.407.312.782.Testis	3.95294e-10	9.4585e-10	0.338001
COPD&EAC	A03.556.Gastrointestinal.Tract	6.58936e-10	1.59589e-09	0.339842
COPD&EAC	A15.145.229.637.555.567.562.725.Plasma.Cells	5.61157e-10	1.41605e-09	0.345948
Asthma&EAC	A06.407.312.782.Testis	4.6082e-10	1.1746e-09	0.34741
COPD&EAC	A05.360.490.Germ.Cells	4.06171e-10	1.07157e-09	0.352328
Asthma&EAC	A08.186.211.730.317.Diencephalon	4.63253e-10	1.23652e-09	0.353963
COPD&EAC	A03.556.875.500.Esophagus	4.80537e-10	1.28647e-09	0.354377
COPD&EAC	A05.360.319.679.Uterus	4.83095e-10	1.35264e-09	0.36049
COPD&EAC	A15.382.490.555.567.537.Killer.Cells..Natural	4.80739e-10	1.35269e-09	0.361147
Asthma&EAC	A15.378.316.580.Monocytes	5.80518e-10	1.66853e-09	0.36395
Asthma&EAC	A10.615.Membranes	5.82277e-10	1.7047e-09	0.366337
COPD&EAC	Artery_Coronary	3.55041e-10	1.05888e-09	0.3687
Asthma&EAC	A11.436.Epithelial.Cells	5.09152e-10	1.52964e-09	0.369621
COPD&EAC	A11.329.114.Adipocytes	4.21005e-10	1.29611e-09	0.372657
COPD&EAC	A11.872.700.500.Induced.Pluripotent.Stem.Cells	4.04081e-10	1.24759e-09	0.373011
Asthma&EAC	Testis	3.76826e-10	1.17071e-09	0.373773
COPD&EAC	A03.620.Liver	3.75605e-10	1.18193e-09	0.375322
COPD&EAC	A11.872.190.Embryonic.Stem.Cells	3.91142e-10	1.25974e-09	0.378093
COPD&EAC	A08.186.211.730.885.287.500.670.Parietal.Lobe	3.30117e-10	1.06456e-09	0.378244
COPD&EAC	A15.382.Immune.System	3.96853e-10	1.28631e-09	0.378843
COPD&EAC	A08.186.211.730.885.287.249.487.Corpus.Striatum	3.35099e-10	1.09197e-09	0.379469
Asthma&EAC	A06.407.900.Thyroid.Gland	3.66547e-10	1.20177e-09	0.380181
Asthma&EAC	A11.872.653.Neural.Stem.Cells	4.24848e-10	1.40614e-09	0.381273
COPD&EAC	Heart_Left_Ventricle	3.34287e-10	1.12072e-09	0.382745
COPD&EAC	A11.329.171.Chondrocytes	3.59894e-10	1.24307e-09	0.386092
COPD&EAC	A15.145.Blood	4.11693e-10	1.42358e-09	0.386216
COPD&EAC	A10.615.Membranes	4.06643e-10	1.45612e-09	0.390021
Asthma&EAC	A03.620.Liver	4.07955e-10	1.49275e-09	0.392315
COPD&EAC	A08.186.211.464.405.Hippocampus	2.57787e-10	9.93513e-10	0.397636
COPD&EAC	A03.556.500.760.Salivary.Glands	3.53294e-10	1.45908e-09	0.404338
COPD&EAC	A08.186.211.464.Limbic.System	2.45758e-10	1.01748e-09	0.40457
COPD&EAC	A07.231.114.Arteries	3.14733e-10	1.32451e-09	0.406087
COPD&EAC	A08.186.211.730.885.287.249.Basal.Ganglia	2.59444e-10	1.0936e-09	0.406236
Asthma&EAC	Cells_Transformed_fibroblasts	2.56488e-10	1.23311e-09	0.417614
Asthma&EAC	A11.620.520.Myocytes..Smooth.Muscle	2.88546e-10	1.40679e-09	0.418743
COPD&EAC	Pancreas	2.39109e-10	1.2382e-09	0.423437
Asthma&EAC	A10.615.789.Serous.Membrane	2.77966e-10	1.49605e-09	0.426301
COPD&EAC	Cervix_Ectocervix	2.0557e-10	1.11958e-09	0.427158
COPD&EAC	A11.436.348.Hepatocytes	2.15749e-10	1.31453e-09	0.434816
Asthma&EAC	Artery_Aorta	2.00961e-10	1.24476e-09	0.435871
Asthma&EAC	Artery_Tibial	1.98531e-10	1.29329e-09	0.438999
Asthma&EAC	Kidney_Cortex	1.93e-10	1.28767e-09	0.440428
COPD&EAC	Skin_Not_Sun_Exposed_(Suprapubic)	1.81361e-10	1.21822e-09	0.440827
COPD&EAC	A11.329.830.Stromal.Cells	1.76968e-10	1.23038e-09	0.442817
COPD&EAC	Brain_Caudate_(basal_ganglia)	1.24238e-10	9.41103e-10	0.447487
COPD&EAC	A15.145.229.Blood.Cells	1.79756e-10	1.39324e-09	0.448671
COPD&EAC	A10.165.114.830.500.750.Subcutaneous.Fat..Abdominal	1.49496e-10	1.17809e-09	0.449511
Asthma&EAC	A14.549.885.Tongue	1.7798e-10	1.41209e-09	0.44985
Asthma&EAC	Esophagus_Gastroesophageal_Junction	1.72387e-10	1.40983e-09	0.451341
Asthma&EAC	A11.118.637.555.567.569.200.700.T.Lymphocytes..Regulatory	2.03548e-10	1.66968e-09	0.451486
COPD&EAC	A14.549.Mouth	1.54153e-10	1.26782e-09	0.451612
COPD&EAC	A14.549.167.646.Periodontium	1.54621e-10	1.41433e-09	0.456473
Asthma&EAC	A15.145.229.637.555.567.569.200.CD4.Positive.T.Lymphocytes	1.71389e-10	1.672e-09	0.459178
COPD&EAC	Brain_Putamen_(basal_ganglia)	9.53442e-11	9.50425e-10	0.460046
Asthma&EAC	A11.436.348.Hepatocytes	1.66538e-10	1.75292e-09	0.462155
COPD&EAC	A10.690.467.Muscle..Smooth	1.07879e-10	1.29259e-09	0.466743
COPD&EAC	A11.627.624.249.Monocyte.Macrophage.Precursor.Cells	1.16634e-10	1.47448e-09	0.468476
COPD&EAC	Brain_Cortex	7.65624e-11	9.80803e-10	0.46889
COPD&EAC	Brain_Nucleus_accumbens_(basal_ganglia)	4.00711e-11	8.54747e-10	0.481304
COPD&EAC	A05.360.319.679.490.Endometrium	5.86082e-11	1.32618e-09	0.482375
COPD&EAC	A10.690.Muscles	1.94933e-12	1.18688e-09	0.499345
COPD&EAC	A05.360.319.114.630.Ovary	1.75515e-12	1.19262e-09	0.499413
COPD&EAC	A06.407.312.Gonads	-8.03608e-12	1.13728e-09	0.502819
Asthma&EAC	A15.145.229.637.555.567.562.725.Plasma.Cells	-3.6415e-11	1.54369e-09	0.50941
Asthma&EAC	A02.835.232.834.151.Cervical.Vertebrae	-3.69227e-11	1.49213e-09	0.509871
Asthma&EAC	Brain_Cerebellum	-3.59534e-11	1.03407e-09	0.513868
Asthma&EAC	A11.329.228.Fibroblasts	-4.69997e-11	1.31751e-09	0.514229
COPD&EAC	A11.497.497.600.Oocytes	-4.89037e-11	1.1096e-09	0.517577
COPD&EAC	A11.872.653.Neural.Stem.Cells	-6.92264e-11	1.34438e-09	0.520534
COPD&EAC	A02.165.Cartilage	-7.18486e-11	1.16087e-09	0.524676
Asthma&EAC	Artery_Coronary	-7.41873e-11	1.19037e-09	0.524847
COPD&EAC	A14.724.557.Nasopharynx	-7.70377e-11	1.22851e-09	0.525001
COPD&EAC	A05.360.319.Genitalia..Female	-8.05405e-11	1.28101e-09	0.525066
Asthma&EAC	A15.378.316.Bone.Marrow.Cells	-1.07294e-10	1.68095e-09	0.525447
COPD&EAC	A04.531.520.Nasal.Mucosa	-8.88315e-11	1.37269e-09	0.525799
COPD&EAC	A15.382.490.555.567.622.Lymphocytes..Null	-9.00043e-11	1.3874e-09	0.525862
Asthma&EAC	A15.145.229.Blood.Cells	-1.17712e-10	1.76611e-09	0.52657
Asthma&EAC	A03.556.124.369.Intestinal.Mucosa	-1.14372e-10	1.69045e-09	0.526971
Asthma&EAC	A07.541.510.110.Aortic.Valve	-9.42274e-11	1.2807e-09	0.529326
Asthma&EAC	Thyroid	-1.05228e-10	1.31352e-09	0.531926
Asthma&EAC	Minor_Salivary_Gland	-1.15244e-10	1.36511e-09	0.533639
Asthma&EAC	Stomach	-1.30057e-10	1.46375e-09	0.5354
COPD&EAC	A08.186.211.730.885.287.500.Cerebral.Cortex	-9.38336e-11	1.00474e-09	0.537203
Asthma&EAC	A10.690.Muscles	-1.32052e-10	1.38202e-09	0.538061
COPD&EAC	A10.615.789.Serous.Membrane	-1.39732e-10	1.28623e-09	0.543255
COPD&EAC	Whole_Blood	-1.29071e-10	1.1269e-09	0.545594
Asthma&EAC	A15.145.300.Fetal.Blood	-2.20586e-10	1.79957e-09	0.548779
COPD&EAC	A11.872.580.Mesenchymal.Stem.Cells	-1.49045e-10	1.1754e-09	0.550452
COPD&EAC	Nerve_Tibial	-1.39252e-10	1.09734e-09	0.55049
COPD&EAC	A15.382.520.604.700.Spleen	-1.57264e-10	1.22074e-09	0.551253
Asthma&EAC	A05.360.319.887.Vulva	-1.70041e-10	1.31637e-09	0.55139
Asthma&EAC	A11.436.329.Granulosa.Cells	-1.93665e-10	1.40202e-09	0.554932
COPD&EAC	A08.186.211.653.Mesencephalon	-1.52385e-10	1.09478e-09	0.555351
Asthma&EAC	A11.118.637.555.567.562.B.Lymphocytes	-2.3914e-10	1.65624e-09	0.557403
Asthma&EAC	Liver	-1.97507e-10	1.34639e-09	0.558313
COPD&EAC	A17.815.Skin	-1.8793e-10	1.2073e-09	0.56185
Asthma&EAC	A15.145.Blood	-2.60407e-10	1.60197e-09	0.564566
COPD&EAC	Small_Intestine_Terminal_Ileum	-1.85076e-10	1.1291e-09	0.565101
Asthma&EAC	A15.145.229.188.Blood.Platelets	-2.39476e-10	1.39781e-09	0.568015
COPD&EAC	Brain_Anterior_cingulate_cortex_(BA24)	-1.71861e-10	9.40967e-10	0.572461
COPD&EAC	A11.436.Epithelial.Cells	-2.55292e-10	1.37156e-09	0.573829
Asthma&EAC	A03.734.Pancreas	-3.13288e-10	1.64609e-09	0.575472
Asthma&EAC	A10.615.284.473.Chorion	-2.71374e-10	1.39301e-09	0.57723
COPD&EAC	A10.615.550.599.Mouth.Mucosa	-2.36777e-10	1.17662e-09	0.579743
Asthma&EAC	A10.615.550.Mucous.Membrane	-3.41454e-10	1.66082e-09	0.581446
Asthma&EAC	A05.360.319.Genitalia..Female	-3.43509e-10	1.51028e-09	0.589962
Asthma&EAC	A10.272.497.Epidermis	-3.26474e-10	1.41352e-09	0.591329
COPD&EAC	A08.186.211.464.710.225.Entorhinal.Cortex	-2.31007e-10	9.72646e-10	0.593867
COPD&EAC	A05.360.319.887.Vulva	-2.91018e-10	1.22136e-09	0.594166
COPD&EAC	A03.734.414.Islets.of.Langerhans	-3.14797e-10	1.3165e-09	0.594492
Asthma&EAC	A03.734.414.Islets.of.Langerhans	-4.06199e-10	1.57793e-09	0.601575
COPD&EAC	Minor_Salivary_Gland	-2.92011e-10	1.1204e-09	0.602811
COPD&EAC	A03.734.Pancreas	-3.42761e-10	1.3046e-09	0.603622
COPD&EAC	A11.872.040.Adult.Stem.Cells	-3.35322e-10	1.2757e-09	0.603668
COPD&EAC	A08.186.211.Brain	-2.90263e-10	1.06787e-09	0.607117
COPD&EAC	A08.186.211.730.317.357.352.435.Hypothalamo.Hypophyseal.System	-4.08499e-10	1.44052e-09	0.611633
COPD&EAC	A03.556.124.684.Intestine..Small	-4.0001e-10	1.40714e-09	0.611898
COPD&EAC	Brain_Hypothalamus	-2.47781e-10	8.46393e-10	0.615143
COPD&EAC	A11.872.Stem.Cells	-4.38442e-10	1.48538e-09	0.616068
COPD&EAC	A03.556.249.124.Ileum	-4.54645e-10	1.4746e-09	0.621079
COPD&EAC	A11.620.520.Myocytes..Smooth.Muscle	-3.79825e-10	1.22001e-09	0.622225
Asthma&EAC	A04.531.520.Nasal.Mucosa	-5.24266e-10	1.67451e-09	0.622892
Asthma&EAC	A14.549.Mouth	-4.48124e-10	1.40645e-09	0.624993
Asthma&EAC	A15.382.812.522.Macrophages	-5.03108e-10	1.47397e-09	0.633572
Asthma&EAC	Breast_Mammary_Tissue	-4.14092e-10	1.14366e-09	0.641352
Asthma&EAC	A09.371.Eye	-5.36787e-10	1.44353e-09	0.645001
COPD&EAC	A06.407.Endocrine.Glands	-4.52388e-10	1.2075e-09	0.646039
Asthma&EAC	A11.436.294.064.Glucagon.Secreting.Cells	-5.81816e-10	1.55061e-09	0.646251
Asthma&EAC	A08.186.211.730.885.287.500.571.735.Visual.Cortex	-3.55791e-10	9.40035e-10	0.647466
COPD&EAC	A10.272.Epithelium	-4.76816e-10	1.23591e-09	0.650178
Asthma&EAC	Nerve_Tibial	-4.44328e-10	1.06606e-09	0.661585
COPD&EAC	Brain_Frontal_Cortex_(BA9)	-4.13837e-10	9.8565e-10	0.662707
COPD&EAC	Brain_Cerebellum	-4.80255e-10	1.13657e-09	0.663687
Asthma&EAC	A11.443.Erythroid.Cells	-6.38614e-10	1.49296e-09	0.665583
Asthma&EAC	A11.627.340.360.Granulocyte.Precursor.Cells	-7.0809e-10	1.64355e-09	0.666704
COPD&EAC	Esophagus_Muscularis	-4.98357e-10	1.1399e-09	0.669014
COPD&EAC	A05.360.319.679.690.Myometrium	-5.10061e-10	1.16145e-09	0.669726
COPD&EAC	A11.329.228.Fibroblasts	-4.87836e-10	1.10058e-09	0.671209
Asthma&EAC	Brain_Cerebellar_Hemisphere	-4.71443e-10	1.043e-09	0.674369
Asthma&EAC	A11.872.190.260.Embryoid.Bodies	-5.82364e-10	1.27094e-09	0.676601
Asthma&EAC	A11.872.040.Adult.Stem.Cells	-7.04718e-10	1.49239e-09	0.681611
COPD&EAC	A04.411.Lung	-6.09093e-10	1.28082e-09	0.682802
COPD&EAC	A11.436.329.Granulosa.Cells	-5.73183e-10	1.12871e-09	0.69421
Asthma&EAC	A11.872.378.590.817.Megakaryocyte.Erythroid.Progenitor.Cells	-6.62495e-10	1.29971e-09	0.694878
Asthma&EAC	A08.186.211.730.885.287.249.487.Corpus.Striatum	-5.17227e-10	1.00389e-09	0.696802
Asthma&EAC	A04.411.Lung	-7.50869e-10	1.45147e-09	0.697533
Asthma&EAC	Colon_Sigmoid	-7.18403e-10	1.37156e-09	0.699786
Asthma&EAC	A10.165.114.830.750.Subcutaneous.Fat	-6.69434e-10	1.27126e-09	0.700762
COPD&EAC	A15.382.490.315.583.Neutrophils	-6.4128e-10	1.21631e-09	0.700985
COPD&EAC	A08.186.211.730.885.287.500.571.735.Visual.Cortex	-5.49443e-10	9.85455e-10	0.711425
COPD&EAC	Cells_Transformed_fibroblasts	-5.8248e-10	1.02472e-09	0.715127
Asthma&EAC	A11.329.114.Adipocytes	-7.09853e-10	1.24598e-09	0.715564
Asthma&EAC	A02.835.583.443.800.800.Synovial.Fluid	-9.72209e-10	1.66954e-09	0.719824
COPD&EAC	A02.633.567.850.Quadriceps.Muscle	-7.14365e-10	1.22101e-09	0.720746
COPD&EAC	Stomach	-6.94766e-10	1.18566e-09	0.721053
Asthma&EAC	A10.165.450.300.Cicatrix	-7.88179e-10	1.33154e-09	0.723051
COPD&EAC	Brain_Hippocampus	-5.96994e-10	9.98347e-10	0.725074
Asthma&EAC	A14.549.167.646.Periodontium	-9.95982e-10	1.60638e-09	0.732377
COPD&EAC	A15.378.316.Bone.Marrow.Cells	-7.8189e-10	1.24125e-09	0.735627
Asthma&EAC	A06.407.Endocrine.Glands	-9.07197e-10	1.43423e-09	0.736481
Asthma&EAC	A08.186.211.132.Brain.Stem	-6.28455e-10	9.69227e-10	0.741639
Asthma&EAC	A08.186.211.653.Mesencephalon	-7.45209e-10	1.12401e-09	0.746332
COPD&EAC	A15.145.229.188.Blood.Platelets	-7.83335e-10	1.17532e-09	0.747451
Asthma&EAC	A15.382.490.555.567.537.Killer.Cells..Natural	-1.08863e-09	1.6165e-09	0.74967
Asthma&EAC	A08.186.211.865.428.Metencephalon	-7.01796e-10	1.02912e-09	0.752361
Asthma&EAC	A02.835.583.443.800.Synovial.Membrane	-8.5662e-10	1.24577e-09	0.754155
Asthma&EAC	A11.329.629.Osteoblasts	-8.83865e-10	1.25873e-09	0.758719
Asthma&EAC	A10.272.Epithelium	-1.16463e-09	1.62585e-09	0.763103
COPD&EAC	A15.382.812.260.Dendritic.Cells	-1.0199e-09	1.38341e-09	0.769511
COPD&EAC	Brain_Cerebellar_Hemisphere	-8.01264e-10	1.07951e-09	0.77103
Asthma&EAC	A05.360.490.Germ.Cells	-8.62672e-10	1.15967e-09	0.77153
Asthma&EAC	Muscle_Skeletal	-8.25638e-10	1.10497e-09	0.77253
Asthma&EAC	Adrenal_Gland	-1.01739e-09	1.35721e-09	0.773256
COPD&EAC	A15.145.300.Fetal.Blood	-1.16092e-09	1.5286e-09	0.776213
Asthma&EAC	A06.407.071.140.Adrenal.Cortex	-1.03885e-09	1.34636e-09	0.779825
Asthma&EAC	A08.186.211.730.885.287.500.270.Frontal.Lobe	-8.28081e-10	1.04537e-09	0.78586
COPD&EAC	Adrenal_Gland	-8.94492e-10	1.11138e-09	0.789547
Asthma&EAC	A14.549.167.Dentition	-1.07462e-09	1.33043e-09	0.790375
COPD&EAC	Liver	-9.35515e-10	1.10732e-09	0.800903
Asthma&EAC	A11.627.635.Myeloid.Progenitor.Cells	-1.23189e-09	1.44841e-09	0.80248
COPD&EAC	A02.835.232.834.151.Cervical.Vertebrae	-9.35773e-10	1.09906e-09	0.802735
Asthma&EAC	A10.165.450.300.425.Keloid	-1.10127e-09	1.27914e-09	0.805367
COPD&EAC	A02.835.583.443.800.Synovial.Membrane	-9.08841e-10	1.04208e-09	0.808435
COPD&EAC	Esophagus_Gastroesophageal_Junction	-9.7612e-10	1.1133e-09	0.809697
Asthma&EAC	A15.382.680.Phagocytes	-1.3653e-09	1.52879e-09	0.814087
Asthma&EAC	A06.407.312.Gonads	-1.3135e-09	1.46867e-09	0.814432
Asthma&EAC	A05.360.319.679.690.Myometrium	-1.07424e-09	1.19987e-09	0.814686
COPD&EAC	A14.549.167.Dentition	-1.02632e-09	1.12943e-09	0.818248
Asthma&EAC	A08.186.211.132.810.428.200.Cerebellum	-9.649e-10	1.04151e-09	0.822893
Asthma&EAC	A11.329.830.Stromal.Cells	-1.20645e-09	1.30152e-09	0.823024
COPD&EAC	A15.378.316.580.Monocytes	-1.40951e-09	1.51647e-09	0.823676
Asthma&EAC	A08.186.211.464.405.Hippocampus	-8.74368e-10	9.39737e-10	0.823928
COPD&EAC	Brain_Substantia_nigra	-8.98832e-10	9.54635e-10	0.826787
Asthma&EAC	A11.872.378.Hematopoietic.Stem.Cells	-1.4539e-09	1.53931e-09	0.827547
COPD&EAC	Colon_Sigmoid	-1.06244e-09	1.109e-09	0.830971
COPD&EAC	A11.627.635.Myeloid.Progenitor.Cells	-1.35507e-09	1.41184e-09	0.83142
COPD&EAC	A15.382.680.Phagocytes	-1.29994e-09	1.34198e-09	0.833645
COPD&EAC	Brain_Spinal_cord_(cervical_c-1)	-9.37851e-10	9.62302e-10	0.835119
COPD&EAC	A11.382.Endocrine.Cells	-1.14396e-09	1.17154e-09	0.835581
COPD&EAC	A11.872.378.590.635.Granulocyte.Macrophage.Progenitor.Cells	-1.41186e-09	1.43907e-09	0.836726
Asthma&EAC	A09.371.729.Retina	-1.10629e-09	1.12133e-09	0.838078
Asthma&EAC	A11.627.624.249.Monocyte.Macrophage.Precursor.Cells	-1.75039e-09	1.7649e-09	0.839347
Asthma&EAC	A11.872.700.500.Induced.Pluripotent.Stem.Cells	-1.36114e-09	1.36473e-09	0.840707
Asthma&EAC	A05.360.319.114.630.Ovary	-1.4619e-09	1.45989e-09	0.841677
Asthma&EAC	A11.382.Endocrine.Cells	-1.49362e-09	1.48909e-09	0.842079
COPD&EAC	A05.360.319.114.373.Fallopian.Tubes	-1.17206e-09	1.15337e-09	0.845234
Asthma&EAC	A08.186.211.730.885.287.249.Basal.Ganglia	-1.04144e-09	1.02252e-09	0.845779
COPD&EAC	A11.872.378.Hematopoietic.Stem.Cells	-1.37969e-09	1.35319e-09	0.846036
Asthma&EAC	A02.633.567.850.Quadriceps.Muscle	-1.29715e-09	1.26821e-09	0.846804
COPD&EAC	Heart_Atrial_Appendage	-9.44528e-10	9.18421e-10	0.848125
Asthma&EAC	A06.407.071.Adrenal.Glands	-1.37883e-09	1.33022e-09	0.850026
COPD&EAC	Brain_Amygdala	-1.01968e-09	9.82377e-10	0.850358
COPD&EAC	A10.615.284.473.Chorion	-1.20702e-09	1.16138e-09	0.850665
COPD&EAC	A11.329.Connective.Tissue.Cells	-1.26292e-09	1.1838e-09	0.856977
COPD&EAC	A11.443.Erythroid.Cells	-1.41203e-09	1.32278e-09	0.857121
COPD&EAC	A06.407.071.Adrenal.Glands	-1.17203e-09	1.04411e-09	0.869179
COPD&EAC	A02.835.583.443.800.800.Synovial.Fluid	-1.41611e-09	1.25877e-09	0.869705
Asthma&EAC	A08.186.211.464.Limbic.System	-1.07902e-09	9.5798e-10	0.86999
COPD&EAC	A14.549.885.Tongue	-1.49085e-09	1.28967e-09	0.876158
COPD&EAC	A05.360.444.492.362.Foreskin	-1.15305e-09	9.93217e-10	0.877164
Asthma&EAC	A11.329.Connective.Tissue.Cells	-1.51449e-09	1.28865e-09	0.880054
Asthma&EAC	A10.615.550.599.Mouth.Mucosa	-1.59365e-09	1.34202e-09	0.882484
Asthma&EAC	Small_Intestine_Terminal_Ileum	-1.48689e-09	1.23577e-09	0.885553
Asthma&EAC	A11.872.580.Mesenchymal.Stem.Cells	-1.54877e-09	1.26043e-09	0.89042
Asthma&EAC	A08.186.211.Brain	-1.22952e-09	9.83045e-10	0.894482
Asthma&EAC	A11.497.497.600.Oocytes	-1.42656e-09	1.13916e-09	0.894768
COPD&EAC	A11.872.378.590.817.Megakaryocyte.Erythroid.Progenitor.Cells	-1.59652e-09	1.2382e-09	0.901369
Asthma&EAC	A17.815.Skin	-1.61039e-09	1.24506e-09	0.902068
Asthma&EAC	A05.360.444.492.362.Foreskin	-1.40101e-09	1.05568e-09	0.907766
Asthma&EAC	A05.810.453.324.Kidney.Cortex	-1.51294e-09	1.1293e-09	0.90983
Asthma&EAC	Vagina	-1.48638e-09	1.10701e-09	0.910315
Asthma&EAC	A05.360.319.114.373.Fallopian.Tubes	-1.98191e-09	1.45433e-09	0.913521
COPD&EAC	Muscle_Skeletal	-1.4279e-09	1.00479e-09	0.922355
Asthma&EAC	A11.872.190.Embryonic.Stem.Cells	-1.8278e-09	1.26935e-09	0.925059
Asthma&EAC	A08.186.211.730.885.287.500.Cerebral.Cortex	-1.42739e-09	9.69811e-10	0.929466
Asthma&EAC	A15.382.490.315.583.Neutrophils	-2.33431e-09	1.57463e-09	0.93089
Asthma&EAC	Adipose_Subcutaneous	-1.68086e-09	1.12375e-09	0.932643
COPD&EAC	Vagina	-1.49108e-09	9.68913e-10	0.938088
Asthma&EAC	A08.186.211.730.885.287.500.670.Parietal.Lobe	-1.53589e-09	9.97051e-10	0.938273
COPD&EAC	A07.541.560.Heart.Ventricles	-1.57659e-09	1.01059e-09	0.940628
COPD&EAC	A05.810.453.324.Kidney.Cortex	-1.60767e-09	1.0048e-09	0.945198
COPD&EAC	A11.329.372.600.Macrophages..Alveolar	-1.96579e-09	1.21479e-09	0.947192
Asthma&EAC	A10.165.114.830.500.750.Subcutaneous.Fat..Abdominal	-1.99422e-09	1.17905e-09	0.954617
Asthma&EAC	A11.872.378.590.635.Granulocyte.Macrophage.Progenitor.Cells	-2.837e-09	1.58975e-09	0.962833
COPD&EAC	A10.165.450.300.425.Keloid	-1.70394e-09	9.38797e-10	0.96524
COPD&EAC	A07.541.Heart	-1.77736e-09	9.62804e-10	0.967556
Asthma&EAC	A08.186.211.464.710.225.Entorhinal.Cortex	-1.86486e-09	9.94548e-10	0.969609
Asthma&EAC	Brain_Cortex	-1.7447e-09	9.20058e-10	0.97104
Asthma&EAC	A11.329.372.600.Macrophages..Alveolar	-2.40175e-09	1.24841e-09	0.972813
Asthma&EAC	A07.541.358.100.Atrial.Appendage	-1.78531e-09	9.23576e-10	0.973385
COPD&EAC	A15.382.812.522.Macrophages	-2.58871e-09	1.32915e-09	0.974272
COPD&EAC	A10.165.450.300.Cicatrix	-1.95538e-09	9.51372e-10	0.980076
Asthma&EAC	Heart_Left_Ventricle	-2.28542e-09	1.07579e-09	0.983182
Asthma&EAC	A07.541.358.Heart.Atria	-2.03963e-09	9.53538e-10	0.983783
Asthma&EAC	Brain_Frontal_Cortex_(BA9)	-1.95642e-09	8.94407e-10	0.985643
COPD&EAC	A06.407.071.140.Adrenal.Cortex	-2.31021e-09	1.05568e-09	0.985678
COPD&EAC	A15.382.812.Mononuclear.Phagocyte.System	-2.88808e-09	1.31295e-09	0.986085
Asthma&EAC	A07.541.560.Heart.Ventricles	-2.71325e-09	1.15819e-09	0.990426
Asthma&EAC	A07.541.Heart	-2.75884e-09	1.12044e-09	0.993097
Asthma&EAC	Brain_Putamen_(basal_ganglia)	-2.13825e-09	8.58445e-10	0.993628
Asthma&EAC	Brain_Anterior_cingulate_cortex_(BA24)	-2.35919e-09	9.17726e-10	0.994925
Asthma&EAC	Brain_Substantia_nigra	-2.5049e-09	9.20743e-10	0.996741
Asthma&EAC	Brain_Hippocampus	-2.61145e-09	8.97347e-10	0.998194
Asthma&EAC	Brain_Nucleus_accumbens_(basal_ganglia)	-2.59656e-09	8.77406e-10	0.998459
Asthma&EAC	Brain_Caudate_(basal_ganglia)	-2.52061e-09	8.41886e-10	0.998623
Asthma&EAC	Brain_Spinal_cord_(cervical_c-1)	-2.54543e-09	8.48165e-10	0.998655
Asthma&EAC	Brain_Hypothalamus	-2.4586e-09	8.17221e-10	0.998687
Asthma&EAC	Brain_Amygdala	-2.95558e-09	8.96541e-10	0.999511
Asthma&EAC	Heart_Atrial_Appendage	-3.34429e-09	9.30455e-10	0.999837

## Sheet: Table S8
Trait pairs	Immune cells	Beta	SE	P
COPD&EAC	Tgd.vg2-.Sp	2.57777e-09	1.13718e-09	0.0117011
Asthma&EAC	NKT.4+.Lv	3.57381e-09	1.85476e-09	0.0270005
Asthma&EAC	NKT.4-.Sp	3.81268e-09	2.06814e-09	0.0326257
COPD&EAC	DC.4+.Sp.ST	2.43853e-09	1.34722e-09	0.0351442
Asthma&EAC	Tgd.vg2-.Sp.TCRbko	3.07799e-09	1.70834e-09	0.0357927
Asthma&EAC	NK.CD127-.SI	2.89301e-09	1.60575e-09	0.0357998
COPD&EAC	MF.480int.LV.Naive	2.49876e-09	1.38969e-09	0.0360833
Asthma&EAC	ILC1.CD127+.SI	2.89172e-09	1.61635e-09	0.0368045
COPD&EAC	Tgd.vg2-.act.Sp	2.17205e-09	1.22414e-09	0.0380024
Asthma&EAC	NK.H+.MCMV1.Sp	3.238e-09	1.83152e-09	0.0385367
COPD&EAC	Tgd.vg2-.Sp.TCRbko	2.29972e-09	1.34552e-09	0.0437094
COPD&EAC	Tgd.Sp	2.18088e-09	1.29992e-09	0.0467025
Asthma&EAC	NKT.4+.Sp	3.39607e-09	2.03257e-09	0.0473781
Asthma&EAC	DC.8-4-11b-.MLN	2.63807e-09	1.59032e-09	0.0485752
COPD&EAC	Tgd.vg2+.Sp	2.41278e-09	1.45994e-09	0.0492001
Asthma&EAC	Tgd.Sp	2.57092e-09	1.55583e-09	0.0492229
Asthma&EAC	NKT.44+NK1.1+.Th	2.35971e-09	1.45206e-09	0.0520728
COPD&EAC	T.8Mem.Sp	2.36813e-09	1.46813e-09	0.0533697
COPD&EAC	GN.BM	2.1419e-09	1.32791e-09	0.0533745
COPD&EAC	NK.49H+.Sp	2.15703e-09	1.34317e-09	0.0541457
COPD&EAC	Tgd.vg2+.Sp.TCRbko	2.05786e-09	1.28321e-09	0.0543914
COPD&EAC	B.T3.Sp	2.2902e-09	1.44686e-09	0.0567253
COPD&EAC	T.4+8int.Th	2.01041e-09	1.31844e-09	0.0636498
COPD&EAC	NK.Sp	1.89843e-09	1.24616e-09	0.0638265
COPD&EAC	B.Fo.MLN	1.7876e-09	1.24553e-09	0.075613
Asthma&EAC	MF.BM	3.09169e-09	2.17878e-09	0.0779495
Asthma&EAC	BA.Bl	2.1694e-09	1.53775e-09	0.0791568
COPD&EAC	T.8Mem.Sp.OT1.d45.VSVOva	2.2096e-09	1.5868e-09	0.081887
Asthma&EAC	Tgd.vg2+.Sp.TCRbko	2.17559e-09	1.56272e-09	0.0819341
Asthma&EAC	B.Fo.MLN	2.1075e-09	1.53198e-09	0.0844616
COPD&EAC	LEC.SLN.CFA.d6.v2	1.67782e-09	1.22539e-09	0.0854673
COPD&EAC	LEC.MLN	1.63577e-09	1.20712e-09	0.0876919
Asthma&EAC	Eo.BL.v2	1.68196e-09	1.2561e-09	0.0902788
Asthma&EAC	T.4+8int.Th	2.11675e-09	1.60383e-09	0.0934492
Asthma&EAC	NKT.4-.Lv	2.07795e-09	1.60453e-09	0.0976511
Asthma&EAC	MEChi.GFP+.Adult	1.52164e-09	1.18808e-09	0.100139
COPD&EAC	Ep.5wk.MEClo.Th	1.26049e-09	1.03717e-09	0.112123
COPD&EAC	GN.Bl	1.43835e-09	1.19279e-09	0.113932
COPD&EAC	DC.IIhilang+103+11blo.SLN	1.69087e-09	1.40457e-09	0.114326
COPD&EAC	GN.Bl.v2	1.56931e-09	1.31039e-09	0.115538
COPD&EAC	DC.IIhilang-103-11b+.SLN	1.46411e-09	1.23659e-09	0.118209
COPD&EAC	NKT.4+.Lv	1.61081e-09	1.37257e-09	0.120283
Asthma&EAC	DC.8-4-11b+.MLN	1.80758e-09	1.54575e-09	0.121124
COPD&EAC	T.4.PLN.BDC	1.93348e-09	1.65764e-09	0.121725
Asthma&EAC	Tgd.vg1+vd6-24alo.Th	1.87316e-09	1.61986e-09	0.123764
Asthma&EAC	Tgd.vg3+24ahi.e17.Th	1.88049e-09	1.67979e-09	0.131468
COPD&EAC	Ep.MEChi.Th	1.18079e-09	1.0711e-09	0.135142
Asthma&EAC	Tgd.vg2-.Sp	1.74096e-09	1.58536e-09	0.136069
COPD&EAC	MEChi.GFP+.Adult.KO	1.18671e-09	1.08229e-09	0.136433
COPD&EAC	LEC.SLN.v2	1.38541e-09	1.28267e-09	0.14005
Asthma&EAC	NK.49CI-.Sp	1.56452e-09	1.45142e-09	0.140534
COPD&EAC	T.8Eff.Sp.OT1.d10.LisOva	1.40108e-09	1.31843e-09	0.143962
COPD&EAC	T.8Mem.Sp.OT1.d100.LisOva	1.58094e-09	1.49654e-09	0.145394
Asthma&EAC	DC.103+11b-.Lv	1.40515e-09	1.33082e-09	0.145519
Asthma&EAC	Ep.MEChi.Th	1.34029e-09	1.27263e-09	0.146133
Asthma&EAC	NKT.44-NK1.1-.Th	1.88738e-09	1.79628e-09	0.146695
COPD&EAC	DC.8+.MLN	1.43579e-09	1.39949e-09	0.152461
COPD&EAC	T.4int8+.Th	1.58019e-09	1.54053e-09	0.152505
COPD&EAC	DC.8+.Sp.ST	1.43389e-09	1.43532e-09	0.158896
COPD&EAC	LEC.SLN	1.12585e-09	1.12699e-09	0.158902
Asthma&EAC	T.4Mem44h62l.Sp	1.68544e-09	1.69567e-09	0.160119
COPD&EAC	B.T2.Sp	1.33793e-09	1.35313e-09	0.161388
COPD&EAC	T.8Eff.Sp.OT1.d15.LisOva	1.34679e-09	1.36722e-09	0.162296
Asthma&EAC	LEC.SLN.OT	1.34098e-09	1.363e-09	0.162596
COPD&EAC	MF.480hi.LV.Naive	1.3769e-09	1.40569e-09	0.163662
COPD&EAC	MF.RP.Sp	1.35791e-09	1.39049e-09	0.164392
COPD&EAC	B.FrF.BM	1.41238e-09	1.45452e-09	0.165768
COPD&EAC	Ep.5wk.MEChi.Th	1.0972e-09	1.14804e-09	0.169608
Asthma&EAC	CD4.48h.LN	1.75593e-09	1.83984e-09	0.169943
COPD&EAC	DC.8-4-11b+.MLN	1.33299e-09	1.39952e-09	0.170431
Asthma&EAC	EO.AT.v2	1.38113e-09	1.46584e-09	0.173044
COPD&EAC	LEC.SLN.OT	1.16086e-09	1.23449e-09	0.173518
Asthma&EAC	ILC3.NKp46+.Rorgthi.SI	1.23568e-09	1.31776e-09	0.174197
Asthma&EAC	T.8Eff.Tbet-.Sp.OT1.d6LisOVA	1.74954e-09	1.86806e-09	0.174494
COPD&EAC	GN.Arth.BM	1.21423e-09	1.30909e-09	0.176824
COPD&EAC	MEChi.GFP+.Adult	1.00876e-09	1.08822e-09	0.176968
COPD&EAC	NK.b2m-.Sp	1.17459e-09	1.26998e-09	0.17751
COPD&EAC	ILC1.CD127+.SI	1.12114e-09	1.21912e-09	0.178882
Asthma&EAC	Ep.8wk.MEChi.Th	1.06648e-09	1.16315e-09	0.179601
COPD&EAC	B.Fo.Sp	1.14837e-09	1.25293e-09	0.17969
Asthma&EAC	Tgd.vg2+24alo.Th	1.61712e-09	1.79002e-09	0.183155
COPD&EAC	LN.TR.14w.B6	1.41705e-09	1.57479e-09	0.184104
Asthma&EAC	T.8Eff.Sp.OT1.12hr.LisOva	1.80466e-09	2.01749e-09	0.185526
Asthma&EAC	NK.CD127-.Sp	1.11314e-09	1.25337e-09	0.187238
COPD&EAC	Ep.8wk.MEChi.Th	9.48654e-10	1.07335e-09	0.188394
COPD&EAC	DC.8-4-11b-.Sp	1.0547e-09	1.24981e-09	0.199366
COPD&EAC	T.8Mem.LN	1.16486e-09	1.39829e-09	0.202405
COPD&EAC	DC.IIhilang+103-11b+.SLN	1.00766e-09	1.22692e-09	0.20574
Asthma&EAC	GN.Bl.v2	1.28678e-09	1.58002e-09	0.207705
Asthma&EAC	MLP.BM	1.45621e-09	1.79251e-09	0.208285
COPD&EAC	preB.FrD.BM	1.1493e-09	1.41667e-09	0.208607
Asthma&EAC	T.8Mem.LN	1.2664e-09	1.57029e-09	0.209985
COPD&EAC	Tgd.vg2+24ahi.Th	1.31797e-09	1.63764e-09	0.210468
Asthma&EAC	Mo.6C+II-.BM	1.39322e-09	1.73879e-09	0.211492
Asthma&EAC	SC.MPP34F.BM	1.26905e-09	1.59912e-09	0.213717
COPD&EAC	Tgd.vg5-.act.IEL	1.07568e-09	1.35788e-09	0.21413
COPD&EAC	CD19Control	1.08393e-09	1.37901e-09	0.215927
Asthma&EAC	ILC3.NKp46-.4-.SI	9.93697e-10	1.29545e-09	0.22152
Asthma&EAC	Tgd.vg2+24ahi.Th	1.31105e-09	1.71514e-09	0.222315
Asthma&EAC	preT.DN2B.Th	1.3327e-09	1.76221e-09	0.224745
Asthma&EAC	ILC1.CD49b-.Lv	8.47139e-10	1.12981e-09	0.226685
COPD&EAC	T.8Mem.Sp.OT1.d106.VSVOva	1.13812e-09	1.52055e-09	0.227081
Asthma&EAC	NK.b2m-.Sp	1.31727e-09	1.76618e-09	0.227885
Asthma&EAC	Ep.8wk.MEClo.Th	9.07461e-10	1.24276e-09	0.232634
COPD&EAC	DN.SLN.CFA.d6.v2	8.48727e-10	1.17573e-09	0.235186
COPD&EAC	BEC.SLN.OT	9.37967e-10	1.30426e-09	0.236023
COPD&EAC	Tgd.vg5-.IEL	9.25917e-10	1.2935e-09	0.237051
COPD&EAC	B1b.PC	9.32768e-10	1.31378e-09	0.238856
COPD&EAC	NK.49CI-.Sp	8.62021e-10	1.21995e-09	0.239906
Asthma&EAC	BEC.SLN.OT	1.05769e-09	1.49795e-09	0.240066
Asthma&EAC	Mo.6C-II-.BM	1.38413e-09	1.96202e-09	0.24026
Asthma&EAC	ABD.TR.14w.B6	1.20279e-09	1.72951e-09	0.243386
Asthma&EAC	NK.Sp	1.05275e-09	1.54784e-09	0.248207
COPD&EAC	SC.STSL.FL	1.00215e-09	1.52571e-09	0.255642
Asthma&EAC	LEC.SLN.CFA.d6.v2	8.55433e-10	1.30367e-09	0.255856
COPD&EAC	NKT.44+NK1.1+.Th	7.89603e-10	1.20678e-09	0.256457
COPD&EAC	DC.103+11b-.Lv	8.25231e-10	1.26181e-09	0.256553
Asthma&EAC	T.DP69+.Th.v2	1.21907e-09	1.86872e-09	0.257086
COPD&EAC	T.8SP24int.Th	9.21052e-10	1.41869e-09	0.258096
COPD&EAC	B.MZ.Sp	9.06907e-10	1.43613e-09	0.263859
COPD&EAC	B.Fo.PC	9.03816e-10	1.45601e-09	0.267382
COPD&EAC	MF.BM	1.08096e-09	1.81069e-09	0.275258
Asthma&EAC	CD4.CTR.LN	9.97839e-10	1.67886e-09	0.276138
Asthma&EAC	preT.DN2.Th	1.01829e-09	1.71775e-09	0.276656
Asthma&EAC	Tgd.vg5-.IEL	9.44284e-10	1.61913e-09	0.279878
Asthma&EAC	NK.CD49b+.Lv	6.40019e-10	1.11626e-09	0.2832
Asthma&EAC	Tgd.vg1+vd6+24ahi.Th	1.06816e-09	1.86654e-09	0.28357
COPD&EAC	DC.8-4-11b-.MLN	7.70614e-10	1.34943e-09	0.283977
Asthma&EAC	NK.DAP12-.Sp	9.01025e-10	1.60315e-09	0.287046
COPD&EAC	NKT.4-.Sp	6.9952e-10	1.26045e-09	0.289455
Asthma&EAC	T.8SP24-.Th	1.04657e-09	1.90217e-09	0.291091
Asthma&EAC	MEChi.GFP+.Adult.KO	6.70229e-10	1.21961e-09	0.291316
Asthma&EAC	GN.Bl	8.32053e-10	1.5325e-09	0.293586
Asthma&EAC	T.8Eff.Sp.OT1.d6.VSVOva	9.09942e-10	1.68342e-09	0.294415
COPD&EAC	B.Fo.LN	6.35199e-10	1.19509e-09	0.297533
Asthma&EAC	T.8Nve.PP	7.72447e-10	1.46071e-09	0.298466
Asthma&EAC	B.GC.Sp	9.09058e-10	1.75885e-09	0.302632
Asthma&EAC	Tgd.Th	9.70692e-10	1.88333e-09	0.303132
COPD&EAC	BA.Bl	6.49308e-10	1.26177e-09	0.303416
Asthma&EAC	Tgd.vg2-.act.Sp	7.00116e-10	1.38147e-09	0.306151
Asthma&EAC	NK.49H+.Sp	7.67491e-10	1.51458e-09	0.30617
Asthma&EAC	ILC2.SI	5.84281e-10	1.17663e-09	0.309745
COPD&EAC	T.8Nve.Sp	6.27028e-10	1.2667e-09	0.310297
COPD&EAC	T.4Mem44h62l.Sp	6.86883e-10	1.40326e-09	0.312248
Asthma&EAC	Tgd.vg1+vd6-24ahi.Th	8.64095e-10	1.7713e-09	0.312835
Asthma&EAC	LEC.SLN	6.21856e-10	1.27709e-09	0.313153
COPD&EAC	T.DP.Th	5.99932e-10	1.24005e-09	0.314266
Asthma&EAC	NK.49H-.Sp	7.91775e-10	1.64192e-09	0.314823
Asthma&EAC	DC.IIhilang+103+11blo.SLN	7.24239e-10	1.55605e-09	0.32081
COPD&EAC	Ep.8wk.MEClo.Th	4.80758e-10	1.03856e-09	0.321714
Asthma&EAC	T.DN4.Th	9.04425e-10	1.95764e-09	0.322042
Asthma&EAC	ILC1.CD127+.Sp	6.92591e-10	1.50105e-09	0.322255
Asthma&EAC	preT.ETP-2A.Th	7.81041e-10	1.70767e-09	0.323702
COPD&EAC	Tgd.vg5+.act.IEL	6.77176e-10	1.4814e-09	0.323793
COPD&EAC	T.4Mem44h62l.LN	6.45873e-10	1.41317e-09	0.323821
Asthma&EAC	T.8SP69+.Th	8.14786e-10	1.80381e-09	0.325742
COPD&EAC	Ep.8wk.CEC.Sca1+.Th	4.91236e-10	1.0954e-09	0.326912
Asthma&EAC	BA.Sp	5.7045e-10	1.28476e-09	0.328517
Asthma&EAC	LEC.MLN	5.73417e-10	1.31096e-09	0.33091
COPD&EAC	T.8MemKLRG1-CD127+.Sp.d8.LisOVA	4.86604e-10	1.11664e-09	0.3315
COPD&EAC	DC.8-4-11b+.Sp	5.16823e-10	1.18997e-09	0.33203
COPD&EAC	NK.49H-.Sp	5.43824e-10	1.27062e-09	0.334326
COPD&EAC	NK.MCMV7.Sp	5.6062e-10	1.33256e-09	0.336984
Asthma&EAC	LN.TR.14w.B6	7.12159e-10	1.72286e-09	0.339672
Asthma&EAC	LEC.SLN.v2	5.76587e-10	1.408e-09	0.341083
COPD&EAC	DC.pDC.8-.Sp	5.08236e-10	1.27029e-09	0.344543
Asthma&EAC	SC.ST34F.BM	6.40589e-10	1.63352e-09	0.347473
COPD&EAC	Eo.BL.v2	4.26201e-10	1.09386e-09	0.348405
Asthma&EAC	proB.CLP.FL	6.73808e-10	1.7326e-09	0.348675
Asthma&EAC	T.8Mem.Sp.OT1.d106.VSVOva	6.51164e-10	1.70204e-09	0.351016
Asthma&EAC	DC.4+.SLN	4.8357e-10	1.28311e-09	0.353134
Asthma&EAC	MF.Alv.Lu	5.99799e-10	1.59346e-09	0.353305
Asthma&EAC	T.8Eff.Tbet+.Sp.OT1.d6LisOVA	6.88055e-10	1.83331e-09	0.353716
Asthma&EAC	T.4SP69+.Th	6.30743e-10	1.69215e-09	0.354668
COPD&EAC	NKT.4-.Lv	4.90271e-10	1.31998e-09	0.355161
Asthma&EAC	T.4Mem49d+11a+.Sp.d30.LCMV	6.58337e-10	1.78925e-09	0.356459
COPD&EAC	proB.CLP.BM	5.22182e-10	1.47003e-09	0.361213
Asthma&EAC	Tgd.vg2+24ahi.e17.Th	6.29635e-10	1.78404e-09	0.362072
Asthma&EAC	T.8Eff.Sp.OT1.24hr.LisOva	6.60505e-10	1.91294e-09	0.364941
Asthma&EAC	B.T2.Sp	5.58821e-10	1.62443e-09	0.365419
COPD&EAC	MC.Sk	4.67032e-10	1.36547e-09	0.366164
Asthma&EAC	preT.ETP.Th	5.95532e-10	1.76094e-09	0.36761
COPD&EAC	MEChi.GFP-.Adult	3.81039e-10	1.14059e-09	0.369163
Asthma&EAC	T.8MemKLRG1-CD127+.Sp.d8.LisOVA	3.95782e-10	1.20614e-09	0.371403
Asthma&EAC	DC.IIhilang+103-11b+.SLN	4.3797e-10	1.34722e-09	0.372555
Asthma&EAC	NK.49CI+.Sp	4.5305e-10	1.44928e-09	0.377291
Asthma&EAC	T.8Eff.Sp.OT1.d15.LisOva	4.7244e-10	1.515e-09	0.377581
Asthma&EAC	T.4int8+.Th	5.2528e-10	1.68974e-09	0.377952
COPD&EAC	NK.DAP10-.Sp	3.83487e-10	1.24105e-09	0.37866
COPD&EAC	preB.FrD.FL	4.44878e-10	1.50358e-09	0.383661
COPD&EAC	DC.11b+.AT.v2	3.79539e-10	1.29451e-09	0.384688
COPD&EAC	DC.103-11b+F4_80lo.Kd	3.98216e-10	1.427e-09	0.3901
COPD&EAC	T.4SP69+.Th	4.04796e-10	1.45187e-09	0.390195
COPD&EAC	Ep.8wk.CEChi.Th	3.25306e-10	1.16876e-09	0.390377
Asthma&EAC	Tgd.vg5+.IEL	4.40656e-10	1.58496e-09	0.390497
COPD&EAC	DN.SLN.v2	3.19126e-10	1.15978e-09	0.391596
COPD&EAC	T.4FP3-.Sp	3.67213e-10	1.35054e-09	0.392849
Asthma&EAC	SC.STSL.BM	4.15408e-10	1.53359e-09	0.393244
Asthma&EAC	T.8EffKLRG1+CD127-.Sp.d8.LisOVA	3.3414e-10	1.23453e-09	0.393326
COPD&EAC	T.4Nve.PP	3.75199e-10	1.39038e-09	0.393637
Asthma&EAC	SC.MDP.BM	4.69695e-10	1.77027e-09	0.39538
COPD&EAC	Mo.6C-II-.Bl	3.91809e-10	1.52811e-09	0.39882
Asthma&EAC	T.8Eff.Sp.OT1.d15.VSVOva	4.05346e-10	1.6168e-09	0.401019
Asthma&EAC	Mo.6C-II+.Bl	3.15253e-10	1.27144e-09	0.402087
Asthma&EAC	T.4Mem.LN	4.10091e-10	1.65986e-09	0.402429
Asthma&EAC	DC.8-4-11b-.SLN	3.78362e-10	1.55005e-09	0.403578
Asthma&EAC	GN.BM	4.03088e-10	1.6573e-09	0.403918
Asthma&EAC	DC.IIhilang-103-11blo.SLN	3.44306e-10	1.42044e-09	0.404237
Asthma&EAC	CD8.24h.LN	4.23213e-10	1.78398e-09	0.40624
Asthma&EAC	NK.MCMV7.Sp	3.63719e-10	1.54167e-09	0.406746
COPD&EAC	Tgd.Th	3.65039e-10	1.62407e-09	0.41108
COPD&EAC	Tgd.vg2+.act.Sp	3.07828e-10	1.38099e-09	0.411805
COPD&EAC	FRC.Cad11.WT.v2	2.49605e-10	1.13838e-09	0.413222
COPD&EAC	MF.103-11b+.SI	2.88299e-10	1.34192e-09	0.414946
Asthma&EAC	Mo.6+2-.BL	2.96254e-10	1.42366e-09	0.417578
Asthma&EAC	CD4.5h.LN	3.66414e-10	1.80688e-09	0.41965
COPD&EAC	MF.11cloSer.SI	2.64616e-10	1.33148e-09	0.421234
COPD&EAC	T.8Eff.Sp.OT1.d6.VSVOva	2.79628e-10	1.41252e-09	0.421537
Asthma&EAC	Tgd.vg2+.Sp	3.1838e-10	1.64068e-09	0.423067
COPD&EAC	BEC.SLN	2.3663e-10	1.2216e-09	0.423204
Asthma&EAC	preT.DN2A.Th	3.40666e-10	1.78342e-09	0.424256
COPD&EAC	BEC.MLN	2.31078e-10	1.2111e-09	0.424341
COPD&EAC	T.DPsm.Th	2.5696e-10	1.35719e-09	0.424916
COPD&EAC	T.8Nve.Sp.OT1	2.64067e-10	1.4626e-09	0.428362
COPD&EAC	BA.Sp	2.14818e-10	1.20048e-09	0.428991
COPD&EAC	Mo.6+2-.BL	2.36285e-10	1.34553e-09	0.430301
COPD&EAC	MC.Es	2.03499e-10	1.16983e-09	0.43095
Asthma&EAC	B.Fo.Sp	2.35714e-10	1.41161e-09	0.433692
COPD&EAC	NK.H+.MCMV1.Sp	2.11132e-10	1.26583e-09	0.433766
COPD&EAC	Tgd.vg5+.IEL	2.08608e-10	1.31797e-09	0.437118
Asthma&EAC	T.4SP24-.Th	2.81678e-10	1.85716e-09	0.439723
Asthma&EAC	T.ISP.Th	2.44313e-10	1.64573e-09	0.440993
COPD&EAC	DC.pDC.8+.MLN	1.69663e-10	1.2001e-09	0.443787
COPD&EAC	DC.4+.SLN	1.71439e-10	1.23116e-09	0.444626
COPD&EAC	DC.IIhilang-103-11blo.SLN	1.8531e-10	1.36624e-09	0.446055
Asthma&EAC	MC.Tr	1.77249e-10	1.35038e-09	0.447785
COPD&EAC	MF.Sbcaps.SLN	1.52486e-10	1.17772e-09	0.448491
Asthma&EAC	T.4Nve44-49d-11a-.Sp	2.08017e-10	1.67757e-09	0.450658
Asthma&EAC	B.T3.Sp	1.80923e-10	1.4819e-09	0.451415
Asthma&EAC	T.4Nve.Sp	2.19683e-10	1.81237e-09	0.451761
COPD&EAC	T.8Eff.Sp.OT1.d8.LisOva	1.50285e-10	1.30675e-09	0.45422
COPD&EAC	Mo.6+2+.BL	1.43197e-10	1.38795e-09	0.458913
Asthma&EAC	B.Fo.LN	1.52096e-10	1.52189e-09	0.460196
Asthma&EAC	T.4FP3+25+.Sp	1.55551e-10	1.59977e-09	0.46127
Asthma&EAC	Ep.8wk.CEChi.Th	1.36357e-10	1.48245e-09	0.463356
COPD&EAC	DC.8+.SLN	1.15297e-10	1.32906e-09	0.465435
Asthma&EAC	B1a.Sp.v2	1.02673e-10	1.21635e-09	0.466365
Asthma&EAC	T.8Nve.Sp	1.21816e-10	1.44923e-09	0.466506
COPD&EAC	proB.FrA.FL	1.16651e-10	1.58557e-09	0.470676
Asthma&EAC	CD4.96h.LN	1.16396e-10	1.66417e-09	0.47212
Asthma&EAC	CD4.24h.LN	1.11088e-10	1.7564e-09	0.474785
COPD&EAC	T.4Mem.Sp	9.26398e-11	1.49135e-09	0.475234
Asthma&EAC	T.4FP3-.Sp	9.99541e-11	1.63278e-09	0.475593
Asthma&EAC	GN.Arth.SynF	9.0196e-11	1.62738e-09	0.4779
COPD&EAC	Mo.6C-IIint.Bl	8.04747e-11	1.46702e-09	0.478127
Asthma&EAC	Ep.5wk.MEChi.Th	6.21998e-11	1.13956e-09	0.478236
Asthma&EAC	T.8Mem.Sp.OT1.d45.LisOva	7.96795e-11	1.70651e-09	0.48138
Asthma&EAC	T.4Nve.LN	7.88889e-11	1.71261e-09	0.48163
Asthma&EAC	MF.480int.LV.Naive	7.53634e-11	1.65366e-09	0.481825
Asthma&EAC	MF.Microglia.CNS	6.29642e-11	1.39302e-09	0.481974
COPD&EAC	preT.ETP-2A.Th	7.44766e-11	1.68842e-09	0.482408
Asthma&EAC	FRC.SLN.v2	5.27201e-11	1.28448e-09	0.48363
COPD&EAC	T.8SP69+.Th	5.62833e-11	1.5766e-09	0.485761
COPD&EAC	T.8SP24-.Th	3.06092e-11	1.4009e-09	0.491284
Asthma&EAC	Mo.6+2+.BL	2.53108e-11	1.66645e-09	0.493941
Asthma&EAC	BEC.MLN	1.32948e-11	1.51712e-09	0.496504
Asthma&EAC	T.8Eff.Sp.OT1.d8.VSVOva	1.5128e-11	1.94092e-09	0.496891
Asthma&EAC	NK.MCMV1.Sp	-3.78824e-11	1.82832e-09	0.508265
Asthma&EAC	T.DPsm.Th	-3.11694e-11	1.43912e-09	0.50864
Asthma&EAC	MF.AT.v2	-3.27718e-11	1.46439e-09	0.508927
COPD&EAC	FRC.MLN	-2.98106e-11	1.15264e-09	0.510317
Asthma&EAC	Tgd.vg4+24alo.e17.Th	-4.1249e-11	1.57183e-09	0.510468
COPD&EAC	B1a.Sp	-3.60598e-11	1.33212e-09	0.510798
Asthma&EAC	Tgd.vg5-.act.IEL	-4.81163e-11	1.71197e-09	0.511211
COPD&EAC	CD8.96h.LN	-3.92951e-11	1.3174e-09	0.511898
Asthma&EAC	Ep.5wk.MEClo.Th	-3.68161e-11	1.18437e-09	0.512399
Asthma&EAC	CD8.96h.LN	-5.56168e-11	1.60579e-09	0.513815
COPD&EAC	MC.Tr	-4.76272e-11	1.21937e-09	0.515578
COPD&EAC	Tgd.vg5+24ahi.Th	-6.75117e-11	1.69479e-09	0.515888
COPD&EAC	proB.FrBC.BM	-6.03543e-11	1.48535e-09	0.516206
COPD&EAC	MC.digest.PC	-4.82874e-11	1.17934e-09	0.51633
COPD&EAC	DC.4+.MLN	-5.68188e-11	1.24446e-09	0.518208
COPD&EAC	T.8Eff.Sp.OT1.d15.VSVOva	-6.96416e-11	1.37451e-09	0.520204
COPD&EAC	Mo.6C-II-.BM	-1.04205e-10	1.78568e-09	0.523267
COPD&EAC	SC.STSL.BM	-9.06005e-11	1.54772e-09	0.52334
COPD&EAC	MF.169+11chi.SLN	-7.63591e-11	1.289e-09	0.523619
Asthma&EAC	Tgd.vg5+24ahi.Th	-1.10968e-10	1.81744e-09	0.524343
COPD&EAC	FRC.SLN.v2	-8.1839e-11	1.17849e-09	0.527682
COPD&EAC	T.8Mem.Sp.OT1.d45.LisOva	-8.4369e-11	1.19715e-09	0.528092
COPD&EAC	DC.pDC.8+.Sp	-8.74154e-11	1.23307e-09	0.528258
Asthma&EAC	Ep.8wk.CEC.Sca1+.Th	-9.24888e-11	1.28992e-09	0.52858
Asthma&EAC	NKT.44+NK1.1-.Th	-1.22709e-10	1.65159e-09	0.529613
Asthma&EAC	T.8Eff.Sp.OT1.d5.VSVOva	-1.4353e-10	1.77362e-09	0.532249
Asthma&EAC	T.8Mem.Sp.OT1.d100.LisOva	-1.50441e-10	1.70848e-09	0.535084
COPD&EAC	DC.8-4-11b-.SLN	-1.29844e-10	1.38975e-09	0.537219
Asthma&EAC	FRC.Cad11.WT.v2	-1.16613e-10	1.17795e-09	0.539429
Asthma&EAC	Tgd.vg2+.act.Sp	-1.60712e-10	1.53614e-09	0.541662
COPD&EAC	T.4Nve.LN	-1.37507e-10	1.30733e-09	0.541884
COPD&EAC	T.8Eff.Sp.OT1.d8.VSVOva	-1.50589e-10	1.40289e-09	0.542741
Asthma&EAC	T.4Eff49d+11a+.Sp.d8.LCMV	-1.97035e-10	1.81934e-09	0.543121
Asthma&EAC	T.8SP24int.Th	-1.72164e-10	1.58139e-09	0.543347
COPD&EAC	NK.DAP12-.Sp	-1.35468e-10	1.1754e-09	0.545877
COPD&EAC	NKT.4+.Sp	-1.80742e-10	1.56555e-09	0.545956
COPD&EAC	NK.49CI+.Sp	-1.28217e-10	1.10344e-09	0.546252
Asthma&EAC	GN.UrAc.PC	-2.03271e-10	1.65892e-09	0.548761
Asthma&EAC	T.8Eff.Sp.OT1.d8.LisOva	-2.30807e-10	1.86173e-09	0.549332
COPD&EAC	FRC.SLN.CFA.d6.v2	-1.47164e-10	1.13464e-09	0.551599
Asthma&EAC	DC.8-4-11b+.Sp	-1.54694e-10	1.16754e-09	0.552704
Asthma&EAC	B.Mem.Sp.v2	-1.99579e-10	1.47721e-09	0.553736
Asthma&EAC	T.4.PLN.BDC	-2.74793e-10	1.86823e-09	0.558468
Asthma&EAC	T.4Mem.Sp	-2.53427e-10	1.70524e-09	0.559072
COPD&EAC	proB.FrA.BM	-2.14089e-10	1.43757e-09	0.559194
Asthma&EAC	T.8Eff.Sp.OT1.d10.LisOva	-2.69111e-10	1.76729e-09	0.560515
Asthma&EAC	T.8Mem.Sp	-2.55545e-10	1.6654e-09	0.560976
COPD&EAC	DC.pDC.8+.SLN	-1.91756e-10	1.23062e-09	0.561912
Asthma&EAC	CD4.1h.LN	-2.30076e-10	1.4636e-09	0.562456
COPD&EAC	NK.H+.MCMV7.Sp	-1.87079e-10	1.1373e-09	0.565329
Asthma&EAC	BEC.SLN	-2.52475e-10	1.53297e-09	0.565409
COPD&EAC	T.4SP24int.Th	-2.56624e-10	1.50856e-09	0.567539
COPD&EAC	CD4Control	-2.39311e-10	1.36631e-09	0.56952
COPD&EAC	Tgd.vg3+24ahi.e17.Th	-2.71936e-10	1.39052e-09	0.577524
COPD&EAC	preT.DN2-3.Th	-2.96947e-10	1.51113e-09	0.577893
Asthma&EAC	SC.CMP.BM.DR	-3.93498e-10	1.8901e-09	0.58246
Asthma&EAC	GN.Thio.PC	-3.68175e-10	1.75071e-09	0.583283
COPD&EAC	MF.Medl.SLN	-2.14413e-10	1.0171e-09	0.583482
COPD&EAC	T.4Nve.Sp	-2.89336e-10	1.37135e-09	0.583551
COPD&EAC	MLP.BM	-3.08837e-10	1.45691e-09	0.583939
Asthma&EAC	T.8Nve.LN	-3.60132e-10	1.68387e-09	0.584676
COPD&EAC	EO.AT.v2	-2.66952e-10	1.24056e-09	0.585189
Asthma&EAC	MC.Es	-2.73194e-10	1.26429e-09	0.585539
COPD&EAC	B.FrE.BM	-2.8835e-10	1.32484e-09	0.586149
COPD&EAC	NKT.44-NK1.1-.Th	-2.52651e-10	1.15578e-09	0.586518
Asthma&EAC	MEChi.GFP-.Adult	-2.54086e-10	1.15676e-09	0.586929
Asthma&EAC	T.4SP24int.Th	-3.75273e-10	1.70223e-09	0.587243
COPD&EAC	GN.UrAc.PC	-2.84026e-10	1.24986e-09	0.589884
COPD&EAC	proB.CLP.FL	-3.57076e-10	1.53491e-09	0.591978
Asthma&EAC	FRC.SLN.CFA.d6.v2	-3.00004e-10	1.26799e-09	0.593515
Asthma&EAC	DC.LC.Sk	-3.75385e-10	1.57295e-09	0.594312
Asthma&EAC	T.4.Pa.BDC	-4.21643e-10	1.72572e-09	0.596512
COPD&EAC	MF.F480hi.ctrl.PC	-2.88377e-10	1.1782e-09	0.596679
Asthma&EAC	NK.DAP10-.Sp	-3.55602e-10	1.44795e-09	0.597
Asthma&EAC	preT.DN3-4.Th	-4.49598e-10	1.76077e-09	0.60077
Asthma&EAC	preT.DN2-3.Th	-4.46134e-10	1.69715e-09	0.603675
COPD&EAC	preT.DN3A.Th	-3.89481e-10	1.48119e-09	0.603706
COPD&EAC	DC.8+.Th	-3.58692e-10	1.32897e-09	0.606382
COPD&EAC	DC.11b-.AT.v2	-3.44097e-10	1.25851e-09	0.607733
COPD&EAC	T.8Eff.Sp.OT1.d5.VSVOva	-4.3279e-10	1.52044e-09	0.612043
COPD&EAC	Tgd.vg2+24ahi.e17.Th	-4.59998e-10	1.52992e-09	0.618167
Asthma&EAC	MF.F480hi.ctrl.PC	-4.55048e-10	1.4928e-09	0.619752
Asthma&EAC	DC.4+.Sp.ST	-3.8923e-10	1.27207e-09	0.620191
Asthma&EAC	Fi.MTS15+.Th	-4.11266e-10	1.32719e-09	0.621673
COPD&EAC	Tgd.vg1+vd6-24ahi.Th	-4.83244e-10	1.5392e-09	0.623223
COPD&EAC	T.8Nve.MLN	-3.96007e-10	1.22958e-09	0.626299
Asthma&EAC	DN.SLN.CFA.d6.v2	-4.4182e-10	1.33393e-09	0.62976
COPD&EAC	SC.MPP34F.BM	-4.80641e-10	1.44178e-09	0.630571
Asthma&EAC	Fi.Sk	-4.43404e-10	1.31561e-09	0.631954
Asthma&EAC	MF.Medl.SLN	-3.76989e-10	1.0825e-09	0.636176
COPD&EAC	Tgd.vg2+24alo.Th	-4.39548e-10	1.22362e-09	0.640284
COPD&EAC	B.Mem.Sp.v2	-4.51041e-10	1.21691e-09	0.644549
COPD&EAC	Mo.6C+II-.BM	-5.78492e-10	1.55317e-09	0.645225
Asthma&EAC	NK.H+.MCMV7.Sp	-5.43165e-10	1.45436e-09	0.645602
Asthma&EAC	DC.8-4-11b+.SLN	-5.39655e-10	1.44333e-09	0.645759
Asthma&EAC	DC.11b-.AT.v2	-5.00801e-10	1.33459e-09	0.646262
COPD&EAC	T.DP69+.Th.v2	-4.66861e-10	1.2273e-09	0.648175
Asthma&EAC	T.8Nve.MLN	-6.25052e-10	1.63915e-09	0.64852
Asthma&EAC	T.4Mem44h62l.LN	-6.43271e-10	1.68203e-09	0.648931
Asthma&EAC	MF.103-11b+.SI	-5.53506e-10	1.41825e-09	0.651833
COPD&EAC	Fi.Sk	-4.35664e-10	1.11472e-09	0.652038
COPD&EAC	MF.Thio5.II-480int.PC	-5.6182e-10	1.42715e-09	0.653086
Asthma&EAC	DN.SLN.v2	-5.3278e-10	1.34143e-09	0.65438
Asthma&EAC	SC.STSL.FL	-6.43717e-10	1.61107e-09	0.655259
COPD&EAC	Mo.6C+II-.Bl	-4.97064e-10	1.22104e-09	0.658026
Asthma&EAC	T.DPbl.Th	-6.93536e-10	1.69843e-09	0.658488
Asthma&EAC	MLP.FL	-8.55819e-10	2.07491e-09	0.659999
Asthma&EAC	T.8Nve.Sp.OT1	-6.56441e-10	1.5698e-09	0.662088
COPD&EAC	T.8Eff.Tbet-.Sp.OT1.d6LisOVA	-5.96341e-10	1.36044e-09	0.669432
COPD&EAC	CD8.CTR.LN	-5.85488e-10	1.32501e-09	0.67071
COPD&EAC	MF.AT.v2	-5.20338e-10	1.17385e-09	0.671217
Asthma&EAC	CD8.48h.LN	-7.94202e-10	1.73942e-09	0.676017
Asthma&EAC	T.8Mem.Sp.OT1.d45.VSVOva	-7.74101e-10	1.68566e-09	0.676964
Asthma&EAC	DC.IIhilang-103-11b+.SLN	-7.00463e-10	1.5064e-09	0.679031
Asthma&EAC	Ep.5wk.MEC.Sca1+.Th	-5.95922e-10	1.27575e-09	0.679791
Asthma&EAC	Tgd.vg1+vd6+24alo.Th	-7.65045e-10	1.63586e-09	0.679991
COPD&EAC	T.4Nve.MLN	-5.85326e-10	1.24138e-09	0.681363
COPD&EAC	T.DPbl.Th	-7.36422e-10	1.55761e-09	0.681819
COPD&EAC	T.4.LN.BDC	-6.16355e-10	1.28465e-09	0.684309
Asthma&EAC	T.8Eff.Sp.OT1.48hr.LisOva	-9.73137e-10	1.97165e-09	0.689193
Asthma&EAC	T.4Nve.PP	-7.52835e-10	1.5248e-09	0.68925
COPD&EAC	CD4.96h.LN	-6.4787e-10	1.29222e-09	0.691942
Asthma&EAC	St.31-38-44-.SLN	-6.61424e-10	1.30654e-09	0.693657
Asthma&EAC	DC.8-4-11b-.Sp	-7.3371e-10	1.42406e-09	0.696801
COPD&EAC	T.8Eff.Sp.OT1.d6.LisOva	-7.02119e-10	1.3549e-09	0.697843
COPD&EAC	B.T1.Sp	-6.51155e-10	1.21743e-09	0.703627
COPD&EAC	DC.8-.Th	-7.37844e-10	1.37788e-09	0.703845
Asthma&EAC	preT.DN3B.Th	-9.78704e-10	1.82716e-09	0.703897
COPD&EAC	Tgd.vg1+vd6-24alo.Th	-6.2238e-10	1.14528e-09	0.706584
Asthma&EAC	T.8Eff.Sp.OT1.d6.LisOva	-9.4685e-10	1.72862e-09	0.708068
COPD&EAC	T.4Mem.LN	-7.28683e-10	1.29618e-09	0.713003
COPD&EAC	Mo.6+2+.SLN	-7.74991e-10	1.3712e-09	0.714028
Asthma&EAC	T.DP69+.Th	-1.03182e-09	1.78378e-09	0.718518
COPD&EAC	T.4FP3+25+.Sp	-7.46757e-10	1.2815e-09	0.719959
Asthma&EAC	SC.LT34F.BM	-8.75218e-10	1.4982e-09	0.72045
Asthma&EAC	T.4.LN.BDC	-1.04517e-09	1.74444e-09	0.72546
COPD&EAC	ILC3.NKp46+.Rorgthi.SI	-7.47291e-10	1.23949e-09	0.726713
Asthma&EAC	MF.F480hi.Gata6ko.PC	-8.7529e-10	1.43228e-09	0.729439
COPD&EAC	FRC.SLN	-6.973e-10	1.12997e-09	0.731414
Asthma&EAC	MF.103-11b+.Salm3.SI	-8.56658e-10	1.38722e-09	0.731559
COPD&EAC	T.8Nve.PP	-7.36672e-10	1.18965e-09	0.732119
Asthma&EAC	Mo.6C+II-.LN	-9.18913e-10	1.46053e-09	0.73538
COPD&EAC	MF.Microglia.CNS	-8.32026e-10	1.30613e-09	0.737943
Asthma&EAC	CD4Control	-1.02921e-09	1.6156e-09	0.737952
Asthma&EAC	preT.DN3A.Th	-1.11353e-09	1.74272e-09	0.738576
COPD&EAC	MF.II+480lo.PC	-8.11262e-10	1.26546e-09	0.739265
Asthma&EAC	SC.GMP.BM	-1.32769e-09	2.06102e-09	0.740274
Asthma&EAC	CD8.1h.LN	-1.0457e-09	1.62174e-09	0.740471
COPD&EAC	T.8Nve.LN	-8.39143e-10	1.2998e-09	0.740729
Asthma&EAC	Mo.6+2+.SLN	-9.57684e-10	1.47834e-09	0.741446
Asthma&EAC	Tgd.vg5+.act.IEL	-1.08388e-09	1.66981e-09	0.741864
COPD&EAC	B1a.Sp.v2	-8.23188e-10	1.26739e-09	0.741997
Asthma&EAC	FRC.SLN	-8.49979e-10	1.27533e-09	0.747447
COPD&EAC	MF.Thio5.II+480lo.PC	-8.53031e-10	1.27096e-09	0.748945
COPD&EAC	Tgd.vg1+vd6+24alo.Th	-9.11989e-10	1.33629e-09	0.752532
COPD&EAC	Fi.MTS15+.Th	-7.40756e-10	1.08516e-09	0.752578
COPD&EAC	ABD.TR.14w.B6	-9.08277e-10	1.30907e-09	0.756107
COPD&EAC	DC.LC.Sk	-9.05726e-10	1.2993e-09	0.757126
COPD&EAC	T.8Eff.Tbet+.Sp.OT1.d6LisOVA	-1.04821e-09	1.49909e-09	0.757796
Asthma&EAC	ILC3.NKp46-.4+.SI	-7.35192e-10	1.05107e-09	0.75787
Asthma&EAC	DC.4+.MLN	-8.86245e-10	1.26124e-09	0.758872
Asthma&EAC	GN.Arth.BM	-1.16548e-09	1.65729e-09	0.759049
COPD&EAC	T.4.Pa.BDC	-8.72879e-10	1.23979e-09	0.7593
COPD&EAC	T.DP.Th.v2	-1.01031e-09	1.41669e-09	0.762124
COPD&EAC	Tgd.vg4+24alo.e17.Th	-1.05891e-09	1.47569e-09	0.76349
COPD&EAC	MF.Alv.Lu	-8.50339e-10	1.18422e-09	0.76364
Asthma&EAC	MF.Lu	-1.11074e-09	1.53902e-09	0.764766
Asthma&EAC	T.DP.69-.e17.Th.v2	-1.22565e-09	1.67565e-09	0.767747
COPD&EAC	MLP.FL	-1.25964e-09	1.70798e-09	0.769592
Asthma&EAC	Mo.6C-II-.Bl	-1.12958e-09	1.49731e-09	0.774698
Asthma&EAC	T.DP.Th.v2	-1.1629e-09	1.53951e-09	0.774987
Asthma&EAC	MF.PPAR-.Lu	-1.21511e-09	1.6048e-09	0.775527
Asthma&EAC	DC.8+.MLN	-1.09383e-09	1.44364e-09	0.77568
COPD&EAC	Mo.Lu	-9.90728e-10	1.29662e-09	0.777592
Asthma&EAC	proB.FrA.FL	-1.18935e-09	1.55593e-09	0.777684
Asthma&EAC	MF.480hi.LV.Naive	-1.04683e-09	1.36817e-09	0.777904
COPD&EAC	DC.8-4-11b+.SLN	-9.85635e-10	1.28493e-09	0.778481
Asthma&EAC	MC.digest.PC	-9.11032e-10	1.17819e-09	0.780312
COPD&EAC	NK.CD49b+.Lv	-8.29516e-10	1.07209e-09	0.780457
COPD&EAC	MC.PC	-8.9831e-10	1.15915e-09	0.780823
COPD&EAC	SC.CDP.BM	-1.06408e-09	1.3579e-09	0.783369
Asthma&EAC	MC.PC	-8.4414e-10	1.06845e-09	0.785255
COPD&EAC	preB.FrC.BM	-1.14336e-09	1.43852e-09	0.78664
Asthma&EAC	Tgd.vg4+24ahi.e17.Th	-1.36108e-09	1.70591e-09	0.787524
Asthma&EAC	FRC.SLN.OT	-1.04795e-09	1.31043e-09	0.788058
COPD&EAC	B1a.PC	-1.08359e-09	1.34666e-09	0.78949
COPD&EAC	T.4SP24-.Th	-1.00577e-09	1.2498e-09	0.789516
Asthma&EAC	Mo.6C-IIint.Bl	-1.23835e-09	1.53236e-09	0.790493
COPD&EAC	T.8Eff.Sp.OT1.12hr.LisOva	-1.14955e-09	1.42084e-09	0.79076
Asthma&EAC	MF.103-11b+.Lu	-1.06011e-09	1.28881e-09	0.794617
COPD&EAC	NKT.44+NK1.1-.Th	-1.06202e-09	1.28499e-09	0.795733
COPD&EAC	ILC1.CD49b-.Lv	-9.3552e-10	1.12858e-09	0.796429
COPD&EAC	MF.103-11b+.Salm3.SI	-9.97218e-10	1.19446e-09	0.798105
COPD&EAC	MF.PPAR-.Lu	-1.16723e-09	1.34336e-09	0.807546
COPD&EAC	T.DP69+.Th	-1.12941e-09	1.28334e-09	0.810585
Asthma&EAC	MF.169+11chi.SLN	-1.0427e-09	1.18342e-09	0.810865
COPD&EAC	preT.DN2B.Th	-1.57428e-09	1.78654e-09	0.810893
COPD&EAC	MF.Thio5.II-480hi.PC	-1.10287e-09	1.24406e-09	0.812329
Asthma&EAC	CD8.CTR.LN	-1.63065e-09	1.82848e-09	0.813752
Asthma&EAC	Mo.6+2+.MLN	-1.14292e-09	1.25917e-09	0.817975
Asthma&EAC	Tgd.vg3+24alo.e17.Th	-1.58683e-09	1.73371e-09	0.819977
COPD&EAC	CD4.1h.LN	-1.06473e-09	1.15546e-09	0.821599
Asthma&EAC	B.FrF.BM	-1.40537e-09	1.50001e-09	0.825597
COPD&EAC	T.4Mem49d+11a+.Sp.d30.LCMV	-1.16137e-09	1.22557e-09	0.828337
Asthma&EAC	SC.LTSL.FL	-1.41699e-09	1.49051e-09	0.829115
Asthma&EAC	MF.11cloSer.SI	-1.24825e-09	1.30621e-09	0.830369
COPD&EAC	Mo.6C-II+.Bl	-1.13917e-09	1.18639e-09	0.831523
COPD&EAC	CD4.5h.LN	-1.30568e-09	1.35312e-09	0.832712
Asthma&EAC	Mo.Lu	-1.45226e-09	1.50467e-09	0.83277
COPD&EAC	CD8.48h.LN	-1.32519e-09	1.37174e-09	0.832994
Asthma&EAC	MF.11c-11b+.Lu	-1.46528e-09	1.51414e-09	0.833411
Asthma&EAC	T.DP.Th	-1.32119e-09	1.36164e-09	0.834049
COPD&EAC	CD4.48h.LN	-1.47741e-09	1.48024e-09	0.840882
Asthma&EAC	proB.CLP.BM	-1.58007e-09	1.58169e-09	0.841096
Asthma&EAC	Mo.6C+II-.Bl	-1.42041e-09	1.41963e-09	0.841478
COPD&EAC	preT.DN2.Th	-1.53082e-09	1.52208e-09	0.842731
COPD&EAC	NK.CD127-.SI	-1.24305e-09	1.22551e-09	0.844783
COPD&EAC	Mo.6+2+.MLN	-1.23036e-09	1.20405e-09	0.846575
COPD&EAC	B.GC.Sp	-1.42321e-09	1.39014e-09	0.847031
Asthma&EAC	FRC.MLN	-1.31362e-09	1.2706e-09	0.849399
COPD&EAC	Ep.5wk.MEC.Sca1+.Th	-1.13384e-09	1.0916e-09	0.850529
Asthma&EAC	CD19Control	-1.43524e-09	1.38088e-09	0.850682
Asthma&EAC	T.4Nve.MLN	-1.60658e-09	1.53393e-09	0.852533
COPD&EAC	SC.MDP.BM	-1.41554e-09	1.34595e-09	0.853532
COPD&EAC	MF.Thio5.II+480int.PC	-1.33014e-09	1.25856e-09	0.854716
Asthma&EAC	MF.Thio5.II-480int.PC	-1.6243e-09	1.51962e-09	0.857439
COPD&EAC	MF.F480hi.Gata6ko.PC	-1.21795e-09	1.134e-09	0.858595
COPD&EAC	T.4Eff49d+11a+.Sp.d8.LCMV	-1.40533e-09	1.27584e-09	0.86466
Asthma&EAC	MC.Sk	-1.50256e-09	1.35568e-09	0.866143
COPD&EAC	Mo.6C+II+.Bl	-1.44719e-09	1.30056e-09	0.86709
COPD&EAC	CD4.CTR.LN	-1.47581e-09	1.32254e-09	0.867765
Asthma&EAC	DC.11b+.AT.v2	-1.29803e-09	1.15845e-09	0.868747
Asthma&EAC	MF.11cloSer.Salm3.SI	-1.69765e-09	1.50318e-09	0.870629
COPD&EAC	FRC.SLN.OT	-1.28051e-09	1.12697e-09	0.872074
Asthma&EAC	MF.RP.Sp	-1.5317e-09	1.345e-09	0.872609
Asthma&EAC	DC.8-.Th	-1.63392e-09	1.42688e-09	0.873917
Asthma&EAC	DC.8+.SLN	-1.55281e-09	1.3287e-09	0.87873
COPD&EAC	MC.To	-1.26234e-09	1.07826e-09	0.879143
Asthma&EAC	MF.Sbcaps.SLN	-1.21229e-09	1.03525e-09	0.879205
Asthma&EAC	DC.8+.Sp.ST	-1.68439e-09	1.43153e-09	0.880329
COPD&EAC	MF.Lu	-1.44043e-09	1.22032e-09	0.881073
COPD&EAC	T.ISP.Th	-1.73732e-09	1.45907e-09	0.883114
COPD&EAC	ILC1.CD127+.Sp	-1.39839e-09	1.17412e-09	0.883175
Asthma&EAC	B.MZ.Sp	-2.06031e-09	1.72484e-09	0.883858
COPD&EAC	DC.103+11b-.Lu	-1.48866e-09	1.24527e-09	0.884045
COPD&EAC	Tgd.vg2+24ahi.e17.Th.v2	-1.89805e-09	1.57972e-09	0.885224
Asthma&EAC	CD8.5h.LN	-2.09112e-09	1.73581e-09	0.885839
COPD&EAC	NK.MCMV1.Sp	-1.41274e-09	1.17265e-09	0.885848
COPD&EAC	preT.DN2A.Th	-1.97464e-09	1.63862e-09	0.88591
COPD&EAC	SC.ST34F.BM	-1.70086e-09	1.40147e-09	0.887555
Asthma&EAC	preB.FrC.BM	-1.90483e-09	1.56527e-09	0.888185
COPD&EAC	preT.ETP.Th	-1.77137e-09	1.44076e-09	0.890552
Asthma&EAC	B.Fo.PC	-1.91178e-09	1.53066e-09	0.894165
COPD&EAC	MF.11c-11b+.Lu	-1.43365e-09	1.14589e-09	0.894556
COPD&EAC	ILC3.NKp46-.4-.SI	-1.4685e-09	1.16763e-09	0.895746
COPD&EAC	T.8EffKLRG1+CD127-.Sp.d8.LisOVA	-1.408e-09	1.11494e-09	0.896679
COPD&EAC	SC.CMP.BM.DR	-2.01624e-09	1.57509e-09	0.899741
Asthma&EAC	MF.Thio5.II+480int.PC	-1.76044e-09	1.37145e-09	0.900366
COPD&EAC	B.FrE.FL	-1.49649e-09	1.16137e-09	0.901223
COPD&EAC	Tgd.vg1+vd6+24ahi.Th	-2.05919e-09	1.57944e-09	0.90384
COPD&EAC	CD8.1h.LN	-1.67474e-09	1.26909e-09	0.906522
COPD&EAC	SC.GMP.BM	-2.27265e-09	1.71885e-09	0.906948
COPD&EAC	ILC2.SI	-1.52622e-09	1.14572e-09	0.908589
COPD&EAC	T.4Nve44-49d-11a-.Sp	-1.86304e-09	1.39524e-09	0.909109
COPD&EAC	MF.103-11b+.Lu	-1.66234e-09	1.24452e-09	0.909181
Asthma&EAC	preB.FrD.BM	-2.08144e-09	1.52927e-09	0.913254
Asthma&EAC	Tgd.vg2+24ahi.e17.Th.v2	-2.16417e-09	1.5895e-09	0.913329
COPD&EAC	DC.103-11b+24+.Lu	-1.72923e-09	1.25462e-09	0.915942
COPD&EAC	T.8Eff.Sp.OT1.24hr.LisOva	-1.97714e-09	1.43348e-09	0.916092
Asthma&EAC	MF.Thio5.II-480hi.PC	-2.09902e-09	1.51648e-09	0.916843
COPD&EAC	St.31-38-44-.SLN	-1.58986e-09	1.11926e-09	0.922264
COPD&EAC	Tgd.vg3+24alo.e17.Th	-1.96407e-09	1.37878e-09	0.922849
Asthma&EAC	MF.II+480lo.PC	-1.86169e-09	1.3003e-09	0.923892
COPD&EAC	Mo.6C+II-.LN	-1.94186e-09	1.33189e-09	0.927576
COPD&EAC	ILC3.NKp46-.4+.SI	-1.58534e-09	1.06302e-09	0.932065
Asthma&EAC	DC.103-11b+F4_80lo.Kd	-2.09106e-09	1.39491e-09	0.933072
Asthma&EAC	B.T1.Sp	-2.48146e-09	1.64687e-09	0.934066
COPD&EAC	GN.Thio.PC	-1.89231e-09	1.24935e-09	0.935068
Asthma&EAC	B1a.Sp	-2.43487e-09	1.58964e-09	0.937203
Asthma&EAC	DC.103-11b+24+.Lu	-2.15935e-09	1.39065e-09	0.93976
Asthma&EAC	B1b.PC	-2.27572e-09	1.44698e-09	0.942109
COPD&EAC	NK.CD127-.Sp	-1.85293e-09	1.1773e-09	0.942242
COPD&EAC	preT.DN3-4.Th	-2.21801e-09	1.40802e-09	0.942403
Asthma&EAC	B.FrE.FL	-2.47959e-09	1.56636e-09	0.943292
Asthma&EAC	MF.Thio5.II+480lo.PC	-2.17885e-09	1.34419e-09	0.947485
Asthma&EAC	MF.II-480hi.PC	-2.51985e-09	1.53327e-09	0.949855
Asthma&EAC	B.FrE.BM	-2.49077e-09	1.5111e-09	0.950356
Asthma&EAC	SC.MEP.BM	-3.00107e-09	1.8087e-09	0.951466
COPD&EAC	CD4.24h.LN	-2.24216e-09	1.35081e-09	0.951529
Asthma&EAC	preB.FrD.FL	-2.40504e-09	1.42273e-09	0.954528
COPD&EAC	MF.11cloSer.Salm3.SI	-2.08612e-09	1.21279e-09	0.957293
Asthma&EAC	Mo.6C+II+.Bl	-2.58173e-09	1.47647e-09	0.959818
Asthma&EAC	DC.8+.Th	-2.33839e-09	1.33054e-09	0.960582
COPD&EAC	SC.LTSL.FL	-2.01581e-09	1.13696e-09	0.961884
Asthma&EAC	proB.FrA.BM	-2.78903e-09	1.53043e-09	0.965802
COPD&EAC	MF.II-480hi.PC	-2.30658e-09	1.26332e-09	0.96606
COPD&EAC	GN.Arth.SynF	-2.272e-09	1.23971e-09	0.966575
COPD&EAC	Tgd.vg4+24ahi.e17.Th	-2.92969e-09	1.58944e-09	0.967351
COPD&EAC	SC.MEP.BM	-2.59816e-09	1.39501e-09	0.968731
Asthma&EAC	SC.CDP.BM	-3.07479e-09	1.64745e-09	0.969007
COPD&EAC	T.DN4.Th	-2.80778e-09	1.47e-09	0.971937
Asthma&EAC	B1a.PC	-2.84127e-09	1.46024e-09	0.974158
Asthma&EAC	DC.pDC.8+.MLN	-2.52275e-09	1.28297e-09	0.97537
Asthma&EAC	MC.To	-2.37285e-09	1.20322e-09	0.9757
COPD&EAC	CD8.5h.LN	-2.67536e-09	1.34294e-09	0.976824
COPD&EAC	T.DP.69-.e17.Th.v2	-2.82467e-09	1.3748e-09	0.980041
Asthma&EAC	proB.FrBC.BM	-3.11406e-09	1.49889e-09	0.981126
COPD&EAC	SC.LT34F.BM	-2.64228e-09	1.25789e-09	0.982161
Asthma&EAC	proB.FrBC.FL	-3.66182e-09	1.72986e-09	0.982863
Asthma&EAC	DC.pDC.8+.SLN	-2.92425e-09	1.36876e-09	0.983677
Asthma&EAC	DC.pDC.8-.Sp	-2.63255e-09	1.23212e-09	0.983685
COPD&EAC	T.8Eff.Sp.OT1.48hr.LisOva	-3.19512e-09	1.42846e-09	0.987349
Asthma&EAC	DC.103+11b-.Lu	-2.98485e-09	1.33309e-09	0.987424
Asthma&EAC	DC.pDC.8+.Sp	-3.05812e-09	1.236e-09	0.993323
COPD&EAC	proB.FrBC.FL	-3.96298e-09	1.49514e-09	0.995982
COPD&EAC	preT.DN3B.Th	-4.25469e-09	1.46284e-09	0.998184
COPD&EAC	CD8.24h.LN	-3.83755e-09	1.31489e-09	0.998242

## Sheet: Table S9
Exposures	SNP	CHR	POS	A1	A2	BETA	SE	Z	P	N
EAC	rs17240267	6	62425171	A	T	-0.1871	0.0333	-5.61862	1.833e-08	21271
EAC	rs2188554	7	117040117	A	G	0.2088	0.0359	5.81616	5.809e-09	21271
COPD	rs6446731	4	3284751	A	G	0.041153	0.007281	5.65211	1.584e-08	995917
COPD	rs35631117	4	67804304	T	G	-0.044116	0.006699	-6.58546	4.535e-11	995917
COPD	rs77854845	4	112371633	C	T	-0.058485	0.010049	-5.81998	5.879e-09	995917
COPD	rs13141641	4	145506456	C	T	-0.064073	0.006769	-9.46565	2.918e-21	995917
COPD	rs1023518	5	131793772	T	G	0.052684	0.0074621	7.06021	1.662e-12	995917
COPD	rs9272466	6	32605696	T	G	0.093622	0.015463	6.05458	1.406e-09	460827
COPD	rs1322187	6	165365464	T	G	0.045065	0.0078806	5.71847	1.075e-08	869711
COPD	rs112534719	7	117096293	C	T	0.16781	0.023421	7.16494	7.778e-13	935597
COPD	rs7002282	8	10666993	G	A	-0.039692	0.0069866	-5.68116	1.338e-08	995917
COPD	rs113623975	8	27412605	G	A	-0.068948	0.010938	-6.30353	2.909e-10	935597
COPD	rs7021260	9	128671151	T	C	0.055274	0.0084128	6.57023	5.022e-11	868135
COPD	rs7130588	11	76270683	G	A	0.038492	0.0070483	5.46118	4.731e-08	995917
COPD	rs12307208	12	68117741	C	T	-0.064171	0.011339	-5.65932	1.519e-08	995917
COPD	rs324789	12	83947487	T	G	-0.04238	0.0077469	-5.47058	4.486e-08	868135
COPD	rs112635299	14	94838142	T	G	0.18822	0.025347	7.42573	1.124e-13	935597
COPD	rs8040868	15	78911181	C	T	0.10658	0.0068383	15.5857	9e-55	987113
COPD	rs7542	16	30125840	C	G	-0.041904	0.0073793	-5.67859	1.358e-08	899058
COPD	rs62065216	17	38218773	A	G	0.04386	0.0071309	6.1507	7.712e-10	935597
COPD	rs9964724	18	35159124	T	C	-0.047986	0.0072948	-6.57811	4.765e-11	995917
COPD	rs2567177	18	38450197	C	A	0.043086	0.0074834	5.75754	8.533e-09	918956
COPD	rs6011779	20	61984317	T	C	-0.069817	0.0083206	-8.39086	4.825e-17	995917
IPF	rs1971698	2	50681325	A	G	0.12736	0.022956	5.548	2.892e-08	903869
IPF	rs10069690	5	1279790	T	C	-0.16406	0.0212	-7.73868	1.005e-14	953873
IPF	rs116483731	5	169015479	A	G	0.78504	0.09852	7.96833	1.608e-15	887228
IPF	rs2076295	6	7563232	G	T	0.13366	0.018782	7.11639	1.108e-12	953873
IPF	rs11770546	7	99605369	A	G	0.1289	0.019313	6.67426	2.481e-11	953873
IPF	rs13238352	7	128647942	T	C	0.15619	0.028436	5.49269	3.958e-08	953873
IPF	rs12802931	11	1236164	G	A	0.51786	0.027124	19.0923	2.938e-81	903869
IPF	rs59424629	15	40720542	T	G	0.12411	0.018785	6.60687	3.915e-11	953873
IPF	rs113120855	17	44203520	T	C	-0.15787	0.026378	-5.98491	2.168e-09	803014
IPF	rs57612798	20	62217533	A	G	0.35512	0.056538	6.28109	3.363e-10	953873
Asthma	rs11721	1	1152631	A	C	0.048019	0.0080002	6.00222	1.946e-09	1316443
Asthma	rs616488	1	10566215	G	A	-0.031387	0.0049988	-6.27891	3.409e-10	1376071
Asthma	rs2230624	1	12175658	A	G	-0.16769	0.024988	-6.71082	1.935e-11	1299802
Asthma	rs1293202	1	25263997	A	G	-0.045995	0.0070415	-6.53199	6.489e-11	1376071
Asthma	rs36068512	1	38058597	C	T	0.048787	0.0084883	5.74756	9.055e-09	1376071
Asthma	rs12123821	1	152179152	T	C	0.097013	0.012065	8.04086	8.935e-16	1316443
Asthma	rs2070901	1	161185058	T	G	0.040746	0.0055076	7.39814	1.38e-13	1316443
Asthma	rs1723016	1	167433056	C	T	-0.039132	0.0049135	-7.96418	1.663e-15	1376071
Asthma	rs10912564	1	173170618	T	C	0.02927	0.0051951	5.63416	1.76e-08	1316443
Asthma	rs7555082	1	198598663	A	G	-0.062736	0.0078513	-7.99052	1.344e-15	1316443
Asthma	rs10920569	1	203098455	C	T	-0.038456	0.0050221	-7.65735	1.899e-14	1376071
Asthma	rs3856439	2	8459404	T	C	-0.041874	0.0052033	-8.04759	8.446e-16	1008051
Asthma	rs6546723	2	72044808	G	A	-0.0442	0.0072262	-6.11663	9.558e-10	1376071
Asthma	rs35668054	2	72054837	T	C	-0.061035	0.0089929	-6.78702	1.145e-11	1359430
Asthma	rs72823635	2	102931612	C	T	-0.13104	0.0070297	-18.6409	1.492e-77	1008051
Asthma	rs192895362	2	103028473	T	G	0.13421	0.023051	5.82231	5.795e-09	1290310
Asthma	rs144569746	2	111908567	T	C	0.072005	0.0074409	9.67692	3.781e-22	1376071
Asthma	rs7571606	2	146123058	A	T	-0.030834	0.0051851	-5.94665	2.737e-09	1219993
Asthma	rs2135481	2	228706657	G	A	0.033164	0.0056893	5.82919	5.571e-09	1316443
Asthma	rs34290285	2	242698640	A	G	-0.082792	0.0055587	-14.8941	3.603e-50	1316443
Asthma	rs138316828	3	12337136	T	C	0.0431	0.0077599	5.5542	2.789e-08	1376071
Asthma	rs62242105	3	20630395	A	G	-0.030513	0.005068	-6.02072	1.736e-09	1376071
Asthma	rs9828592	3	33044339	C	T	0.044568	0.0048577	9.17471	4.531e-20	1316443
Asthma	rs4432682	3	51190306	G	A	-0.04594	0.0082757	-5.55119	2.836e-08	1221848
Asthma	rs2811381	3	127997912	G	A	0.041473	0.0074777	5.54622	2.919e-08	1359430
Asthma	rs16853094	3	168782421	A	G	0.029981	0.0054184	5.53318	3.147e-08	1376071
Asthma	rs62294337	3	169144992	T	A	-0.03415	0.00557	-6.13106	8.727e-10	1376071
Asthma	rs13098877	3	188133163	T	C	-0.031371	0.0048799	-6.42862	1.289e-10	1316443
Asthma	rs9846214	3	188412858	C	T	0.039781	0.0055262	7.19862	6.087e-13	1376071
Asthma	rs7636495	3	196367936	A	G	-0.039318	0.006298	-6.24293	4.296e-10	1316443
Asthma	rs4833095	4	38799710	C	T	-0.049087	0.0060321	-8.13763	4.03e-16	1316443
Asthma	rs74591015	4	39359118	T	G	0.11459	0.020598	5.56316	2.644e-08	1376071
Asthma	rs72659187	4	75660896	G	C	-0.034112	0.0057503	-5.93221	2.99e-09	1316443
Asthma	rs34333163	4	103283117	G	A	0.05927	0.010396	5.70123	1.188e-08	1376071
Asthma	rs111886335	4	106729916	G	A	0.080761	0.010879	7.42357	1.138e-13	1376071
Asthma	rs56035021	4	123067808	A	G	0.045377	0.0050668	8.95575	3.375e-19	1316443
Asthma	rs1489763	4	145454232	T	C	-0.039494	0.0047815	-8.25975	1.459e-16	1376071
Asthma	rs77665773	5	14701003	T	C	0.064699	0.0094109	6.8749	6.206e-12	1359430
Asthma	rs4594881	5	35846815	T	G	-0.037922	0.0049454	-7.66814	1.746e-14	1376071
Asthma	rs4099209	5	110162262	G	T	0.056456	0.0070787	7.97548	1.519e-15	1160365
Asthma	rs1837253	5	110401872	C	T	0.09965	0.0053891	18.491	2.447e-76	1376071
Asthma	rs4895369	5	118699951	G	A	0.033548	0.0051985	6.4534	1.093e-10	1359430
Asthma	rs6894249	5	131797547	G	A	0.064253	0.0048201	13.3302	1.542e-40	1376071
Asthma	rs56877785	5	131955530	C	A	0.07374	0.010835	6.80572	1.006e-11	476051
Asthma	rs4912622	5	141490587	A	G	0.041427	0.0048781	8.49245	2.023e-17	1376071
Asthma	rs57594613	5	153775657	A	G	0.068568	0.012279	5.58417	2.345e-08	1376071
Asthma	rs6905736	6	19843767	A	C	0.041314	0.0071287	5.79545	6.815e-09	1299802
Asthma	rs2524084	6	31241639	G	A	0.028931	0.005039	5.74142	9.394e-09	1376071
Asthma	rs2294878	6	32367795	T	G	0.042739	0.004889	8.74187	2.292e-18	1310845
Asthma	rs9270911	6	32572202	T	C	0.12809	0.0053231	24.063	6.15e-128	1220016
Asthma	rs9272226	6	32602396	T	C	-0.059644	0.0053083	-11.236	2.717e-29	1246149
Asthma	rs545361737	6	32618493	A	G	0.13089	0.019747	6.62835	3.396e-11	157003
Asthma	rs370363575	6	32625246	C	T	0.1432	0.024056	5.95278	2.64e-09	157003
Asthma	rs2756184	6	43234316	T	G	0.028816	0.0047497	6.06691	1.304e-09	1376071
Asthma	rs13213141	6	64295122	A	G	-0.031124	0.0052607	-5.91632	3.292e-09	1316443
Asthma	rs4707609	6	90946479	C	T	-0.060872	0.0050301	-12.1015	1.037e-33	1376071
Asthma	rs3804329	6	106686427	G	A	0.037151	0.0058149	6.38893	1.669e-10	1376071
Asthma	rs55743914	6	128293562	T	C	0.034013	0.0055261	6.15497	7.513e-10	1376071
Asthma	rs11154803	6	135798845	T	C	0.033065	0.0049286	6.7088	1.961e-11	1376071
Asthma	rs3824074	7	966926	C	G	0.03304	0.0050757	6.50945	7.537e-11	1316443
Asthma	rs10950805	7	20401127	G	C	-0.03163	0.0049583	-6.3792	1.78e-10	1316443
Asthma	rs10244416	7	20575751	T	C	-0.039272	0.0048306	-8.12984	4.294e-16	1316443
Asthma	rs62449498	7	22778528	C	A	0.033134	0.0048566	6.82247	8.947e-12	1316443
Asthma	rs114947103	7	105658927	C	T	0.040678	0.0060859	6.68397	2.327e-11	1376071
Asthma	rs2976868	8	8311321	C	A	0.030168	0.0053446	5.64458	1.655e-08	1316443
Asthma	rs13263709	8	81287175	C	T	-0.049807	0.0049715	-10.0185	1.262e-23	1376071
Asthma	rs72668903	8	109394053	A	G	-0.041659	0.0071492	-5.82709	5.639e-09	1376071
Asthma	rs13277355	8	128777719	G	A	-0.033362	0.0053626	-6.22124	4.935e-10	1316443
Asthma	rs66632892	9	5866925	A	G	0.035037	0.0052431	6.6825	2.351e-11	1376071
Asthma	rs2095044	9	6192796	C	T	-0.10348	0.0054917	-18.843	3.404e-79	1376071
Asthma	rs146597587	9	6255967	C	G	-0.34863	0.040919	-8.52	1.594e-17	1290310
Asthma	rs10976922	9	8291569	A	C	0.032394	0.0056233	5.76067	8.374e-09	1376071
Asthma	rs10965936	9	23581336	A	G	-0.029938	0.0049668	-6.02762	1.664e-09	1316443
Asthma	rs13296447	9	101833187	G	C	0.03263	0.0058149	5.61145	2.008e-08	1366579
Asthma	rs12379417	9	127029736	A	G	0.031758	0.0048989	6.48268	9.015e-11	1366579
Asthma	rs2026134	9	128680148	C	T	0.028984	0.0052799	5.4895	4.031e-08	1366579
Asthma	rs12722502	10	6093139	T	C	-0.13316	0.021428	-6.2143	5.157e-10	1349938
Asthma	rs2025758	10	8841669	C	T	-0.042848	0.0047539	-9.01323	2.003e-19	1376071
Asthma	rs962992	10	9053073	C	G	-0.083367	0.0048884	-17.054	3.259e-65	1376071
Asthma	rs4749860	10	9478814	G	A	0.025828	0.0047221	5.4696	4.511e-08	1376071
Asthma	rs10828248	10	21824619	G	A	0.030441	0.0053195	5.72253	1.049e-08	1246149
Asthma	rs7918084	10	94429467	T	C	0.029818	0.0047339	6.29882	3e-10	1376071
Asthma	rs11602802	11	1133367	A	C	0.037801	0.00515	7.34	2.137e-13	1376071
Asthma	rs4442541	11	10669172	G	A	-0.027869	0.0050318	-5.53857	3.05e-08	1376071
Asthma	rs174561	11	61582708	C	T	-0.038588	0.0050426	-7.6524	1.972e-14	1376071
Asthma	rs479844	11	65551957	G	A	0.026749	0.0047473	5.63457	1.754e-08	1376071
Asthma	rs11236791	11	76295598	A	G	0.065658	0.0047458	13.835	1.567e-43	1376071
Asthma	rs11236813	11	76343427	C	G	-0.045741	0.0078411	-5.83349	5.428e-09	1359430
Asthma	rs61907683	11	128153807	C	T	-0.04234	0.005629	-7.52176	5.403e-14	1376071
Asthma	rs826844	12	39152157	T	C	0.055007	0.0094989	5.79088	6.999e-09	1224666
Asthma	rs112689589	12	48190269	T	C	-0.036671	0.0056935	-6.44085	1.188e-10	1349938
Asthma	rs61938963	12	56446804	T	C	0.039057	0.0050032	7.8064	5.877e-15	1376071
Asthma	rs1059513	12	57489709	C	T	-0.091381	0.0082864	-11.0278	2.803e-28	1376071
Asthma	rs10732654	12	94562420	G	A	0.04588	0.0071063	6.45624	1.073e-10	1316443
Asthma	rs11057204	12	123725827	C	T	0.039027	0.0058962	6.61901	3.617e-11	1316443
Asthma	rs8002731	13	40362229	C	A	-0.033815	0.0049344	-6.85291	7.24e-12	1376071
Asthma	rs981625	13	74039935	G	C	0.063428	0.010145	6.25214	4.042e-10	1316443
Asthma	rs912131	13	100032346	G	A	0.054949	0.0051122	10.7486	6.019e-27	1376071
Asthma	rs3784099	14	68749927	A	G	0.047328	0.0052138	9.07745	1.113e-19	1376071
Asthma	rs737522	14	93014672	G	A	0.03178	0.0049679	6.39707	1.582e-10	1376071
Asthma	rs72699870	14	93116351	C	T	-0.035999	0.0063006	-5.71358	1.106e-08	1316443
Asthma	rs4389093	15	49743069	G	A	0.029665	0.0048733	6.08725	1.149e-09	1376071
Asthma	rs10519067	15	61068347	A	G	-0.067003	0.0068236	-9.8193	9.299e-23	1376071
Asthma	rs17293632	15	67442596	T	C	0.082926	0.0054848	15.1192	1.207e-51	1376071
Asthma	rs75683516	16	11084880	G	A	0.16559	0.029792	5.5582	2.729e-08	1290310
Asthma	rs35441874	16	11213021	A	T	-0.066297	0.005541	-11.9648	5.435e-33	1376071
Asthma	rs4787951	16	27343963	C	T	0.048037	0.0052137	9.21361	3.15e-20	1376071
Asthma	rs2199036	16	31006972	T	C	0.037226	0.005062	7.35401	1.923e-13	1294267
Asthma	rs9930506	16	53830465	G	A	0.029747	0.004735	6.28237	3.334e-10	1376071
Asthma	rs2126202	17	2095712	A	C	-0.026598	0.0048561	-5.47723	4.321e-08	1316443
Asthma	rs71368508	17	4521473	A	C	-0.099882	0.018011	-5.54561	2.926e-08	1366579
Asthma	rs2157990	17	15961993	A	T	0.0285	0.0047477	6.00291	1.939e-09	1376071
Asthma	rs9893342	17	30383002	G	A	-0.043194	0.0078614	-5.49444	3.919e-08	1030443
Asthma	rs2305479	17	38062217	T	C	-0.088883	0.0047103	-18.8699	2.013e-79	1376071
Asthma	rs72833417	17	45873049	T	A	0.04452	0.00733	6.07367	1.25e-09	1299802
Asthma	rs2671654	17	47468011	G	A	-0.047896	0.0048886	-9.79749	1.154e-22	1316443
Asthma	rs1991401	17	62502435	G	A	-0.02954	0.0052037	-5.67673	1.373e-08	1316443
Asthma	rs11081564	18	77551586	G	A	0.032768	0.0055514	5.90266	3.577e-09	1316443
Asthma	rs2240157	19	1004740	C	T	-0.029909	0.0053931	-5.54579	2.927e-08	1299802
Asthma	rs10416530	19	9129660	T	C	-0.037788	0.0052848	-7.15032	8.666e-13	1316443
Asthma	rs34381727	19	14736288	G	C	0.029969	0.0051744	5.79178	6.968e-09	1316443
Asthma	rs117710327	19	33726578	A	C	-0.11165	0.0096585	-11.5598	6.561e-31	1299802
Asthma	rs8100197	19	45253582	A	G	0.037647	0.0065771	5.72395	1.041e-08	1030443
Asthma	rs72626215	19	46294136	A	G	-0.032796	0.00536	-6.11866	9.431e-10	1376071
Asthma	rs1742981	20	31042348	C	T	0.036132	0.0061487	5.87636	4.194e-09	1316443
Asthma	rs2738778	20	62291830	T	C	-0.035634	0.0056821	-6.27127	3.582e-10	1376071
Asthma	rs8126516	21	36452618	A	G	0.046177	0.0068249	6.76596	1.325e-11	1376071
Asthma	rs8129030	21	36712588	A	T	0.036229	0.0049141	7.37246	1.675e-13	1376071
Asthma	rs60119330	22	41791045	C	T	0.035899	0.0056651	6.33687	2.344e-10	1376071

## Sheet: Table S10
					IVW						DIVW						MR-RAPS						weighted_Mode						weighted_Median						Egger_slope						Egger_intercept
Exposures	Outcomes	PVE	F_min	n_snp	BETA	SE	OR	Down	Up	P	BETA	SE	OR	Down	Up	P	BETA	SE	OR	Down	Up	P	BETA	SE	OR	Down	Up	P	BETA	SE	OR	Down	Up	P	BETA	SE	OR	Down	Up	P	BETA	SE	Down	Up	P	Heter.est	Heter.P
Asthma	EAC	0.00582711	29.9165	119	0.17751	0.0667568	1.19424	1.04778	1.36118	0.00783595	0.18033	0.0715124	1.19761	1.04099	1.3778	0.0116804	0.182947	0.0739909	1.20075	1.03865	1.38815	0.0134149	0.216346	0.168447	1.24153	0.892434	1.72719	0.199016	0.203274	0.105864	1.22541	0.995793	1.50797	0.0548396	0.167552	0.182284	1.18241	0.82411	1.69648	0.359891	0.00049494	0.00835014	-0.0160421	0.017032	0.952836	131.336	0.189315
COPD	EAC	0.000814005	29.8244	18	0.0703229	0.186825	1.07285	0.743901	1.54727	0.706611	0.0720759	0.18477	1.07474	0.748214	1.54375	0.696474	0.0721027	0.188774	1.07477	0.742379	1.55597	0.702497	-0.400621	0.444547	0.669904	0.280293	1.60108	0.367488	-0.0205777	0.217907	0.979633	0.639118	1.50157	0.924765	-0.421562	0.542035	0.656022	0.207915	2.0699	0.448072	0.0284791	0.0294521	-0.0339565	0.0909147	0.347952	30.6256	0.0221709
IPF	EAC	0.000393228	30.1695	8	0.0353216	0.127786	1.03595	0.806434	1.3308	0.782231	0.0361344	0.12565	1.0368	0.810474	1.32632	0.773669	-0.0201894	0.120097	0.980013	0.774467	1.24011	0.866498	0.10785	0.272823	1.11388	0.652546	1.90137	0.692614	0.0898372	0.123603	1.094	0.858628	1.39388	0.467334	-0.430227	0.350746	0.650362	0.275692	1.53421	0.265918	0.0751214	0.0532059	-0.0550687	0.205311	0.207679	17.1568	0.0164124
EAC	Asthma	0.00306972	31.5659	2	0.0631251	0.0211042	1.06516	1.022	1.11014	0.00277956	0.0651105	0.0233544	1.06728	1.01952	1.11727	0.00530449	0.0638142	0.0235986	1.06589	1.01772	1.11635	0.00684789	NA	NA	NA	NA	NA	NA	NA	NA	NA	NA	NA	NA	NA	NA	NA	NA	NA	NA	NA	NA	NA	NA	NA	1.08805	0.296904
EAC	COPD	0.00306972	31.5659	2	0.0525936	0.0298835	1.054	0.994041	1.11758	0.0784158	0.054247	0.0316204	1.05575	0.992302	1.12324	0.0862402	0.0526054	0.0313806	1.05401	0.991139	1.12088	0.0936658	NA	NA	NA	NA	NA	NA	NA	NA	NA	NA	NA	NA	NA	NA	NA	NA	NA	NA	NA	NA	NA	NA	NA	0.0043481	0.947425
EAC	IPF	0.00306972	31.5659	2	0.184657	0.0846356	1.20281	1.01895	1.41983	0.0291248	0.190468	0.0907334	1.20982	1.01271	1.44528	0.0357993	0.184686	0.090074	1.20284	1.00817	1.4351	0.0403273	NA	NA	NA	NA	NA	NA	NA	NA	NA	NA	NA	NA	NA	NA	NA	NA	NA	NA	NA	NA	NA	NA	NA	0.0458166	0.830509
